# Supplementary material for: 2-Amino-3-carb­oxy­pyrazin-1-ium nitrate monohydrate
Source: Acta Crystallogr Sect E Struct Rep Online. 2011 Jan 29;67(Pt 2):o525–6. doi: 10.1107/S1600536811003126 (PMC3051481; doi:10.1107/S1600536811003126)
Supplement: Supplementary file 2 [file e-67-0o525-Isup2.hkl]

#
# h,k,l, Fc-squared, Fo-squared, sigma(Fo-squared) and status flag
#
data_I
_shelx_title ' import in P -1'
_shelx_refln_list_code          4
_shelx_F_calc_maximum       54.33
_exptl_crystal_F_000       228.00
_reflns_d_resolution_high  0.7699
 
loop_
 _symmetry_equiv_pos_as_xyz
 'x, y, z'
 '-x, -y, -z'
 
_cell_length_a     5.1277
_cell_length_b     7.6368
_cell_length_c    12.1571
_cell_angle_alpha  97.872
_cell_angle_beta  100.588
_cell_angle_gamma 106.194
 
_shelx_F_squared_multiplier     1.000
 
loop_
 _refln_index_h
 _refln_index_k
 _refln_index_l
 _refln_F_squared_calc
 _refln_F_squared_meas
 _refln_F_squared_sigma
 _refln_observed_status
   2   0   0      244.88      253.35      4.62 o
   3   0   0        0.62        0.89      0.19 o
   4   0   0        0.93        0.70      0.39 o
   5   0   0      112.68      110.99      4.69 o
   6   0   0        7.81        9.58      1.62 o
  -6   1   0        0.01        0.78      0.90 o
  -5   1   0        2.69        2.35      0.89 o
  -4   1   0       85.76       93.94      4.09 o
  -3   1   0      644.47      716.39     24.93 o
  -2   1   0      514.85      566.53     13.89 o
  -1   1   0       69.90       65.62      0.94 o
   0   1   0       14.58       11.23      0.22 o
   1   1   0      519.38      475.12      6.31 o
   2   1   0        0.37        2.23      0.45 o
   3   1   0       57.97       60.26      1.63 o
   4   1   0       70.92       70.88      2.51 o
   5   1   0       21.30       21.48      1.99 o
  -6   2   0       23.78       23.51      1.47 o
  -5   2   0       27.48       28.04      1.99 o
  -4   2   0       10.09        9.85      1.03 o
  -3   2   0       34.75       44.40      2.32 o
  -2   2   0      958.74      980.39     20.47 o
  -1   2   0      179.59      154.44      1.96 o
   0   2   0       39.15       45.91      0.63 o
   1   2   0      705.81      718.70      9.54 o
   2   2   0      167.13      177.48      3.41 o
   3   2   0      119.11      124.74      3.08 o
   4   2   0       52.21       53.99      2.15 o
   5   2   0      104.42      102.37      5.12 o
  -6   3   0      103.35      101.88      4.79 o
  -5   3   0       49.64       51.65      2.79 o
  -4   3   0        3.13        5.09      0.59 o
  -3   3   0       24.26       30.36      0.84 o
  -2   3   0      543.94      535.20      7.08 o
  -1   3   0      285.87      283.53      3.81 o
   0   3   0     1668.88     1682.84     22.31 o
   1   3   0      438.71      412.41      5.65 o
   2   3   0      994.25     1056.73     18.89 o
   3   3   0       12.79       13.29      0.75 o
   4   3   0       42.48       42.82      2.73 o
   5   3   0        9.94        9.81      1.65 o
  -6   4   0       15.12       13.05      1.24 o
  -5   4   0        1.98        0.31      0.50 o
  -4   4   0       25.66       27.33      4.92 o
  -3   4   0      155.26      148.27      2.61 o
  -2   4   0        1.29        1.61      0.17 o
  -1   4   0        0.51        0.39      0.11 o
   0   4   0       82.15       84.01      1.47 o
   1   4   0       97.39       99.04      1.61 o
   2   4   0       16.60       18.72      0.74 o
   3   4   0        1.85        1.68      0.48 o
   4   4   0        0.12        1.11      0.79 o
  -6   5   0        8.56        6.70      0.91 o
  -5   5   0       88.49       86.91      3.06 o
  -4   5   0      155.62      157.51      3.83 o
  -3   5   0      408.63      409.15      5.99 o
  -2   5   0      126.76      109.86      2.01 o
  -1   5   0      131.29      129.44      1.98 o
   0   5   0        1.40        1.23      0.27 o
   1   5   0      164.22      166.33      4.82 o
   2   5   0        8.50        8.62      0.84 o
   3   5   0        4.71        5.68      1.19 o
   4   5   0       19.37       17.74      2.10 o
  -6   6   0        0.01        0.73      1.01 o
  -5   6   0        5.32        4.47      0.68 o
  -4   6   0      153.58      158.91      3.92 o
  -3   6   0      120.70      113.59      2.13 o
  -2   6   0        4.09        4.80      0.48 o
  -1   6   0        0.34        0.38      0.17 o
   0   6   0       15.70       15.02      0.56 o
   1   6   0      200.52      192.23      5.70 o
   2   6   0      258.84      274.45     10.93 o
   3   6   0        0.67        1.69      0.99 o
  -5   7   0        0.01        0.01      0.44 o
  -4   7   0       38.29       38.21      1.70 o
  -3   7   0        2.13        2.17      0.33 o
  -2   7   0        0.19        0.23      0.20 o
  -1   7   0      192.68      170.28      3.14 o
   0   7   0        0.29        0.50      0.30 o
   1   7   0       10.74        9.08      1.03 o
   2   7   0        6.39        7.83      1.47 o
  -5   8   0        3.99        2.81      1.81 o
  -4   8   0      112.10      115.78      3.79 o
  -3   8   0       70.05       73.89      1.86 o
  -2   8   0       19.66       18.45      0.75 o
  -1   8   0        3.46        2.24      0.40 o
   0   8   0        8.45        8.62      0.81 o
   1   8   0        0.77        1.40      0.93 o
  -4   9   0        6.34        7.41      0.53 o
  -3   9   0        5.50        7.31      0.74 o
  -2   9   0        0.41        0.25      0.41 o
  -1   9   0        0.78        0.49      0.45 o
   0   9   0        4.01        4.28      0.93 o
   0  -9   1        2.56        3.64      0.91 o
   1  -9   1       21.34       20.45      1.32 o
   2  -9   1        1.25        0.81      0.51 o
   3  -9   1       62.83       74.36      1.95 o
   4  -9   1       34.82       40.09      1.63 o
  -2  -8   1       14.17       15.76      2.18 o
  -1  -8   1       22.21       23.91      2.37 o
   0  -8   1       40.34       32.02      1.90 o
   1  -8   1       53.81       50.15      1.49 o
   2  -8   1       73.58       74.94      1.70 o
   3  -8   1        0.81        0.52      0.30 o
   4  -8   1        0.00        0.64      0.46 o
   5  -8   1       16.33       17.56      1.21 o
  -3  -7   1       28.31       28.11      2.85 o
  -2  -7   1      159.90      163.91      7.54 o
  -1  -7   1        1.96        2.91      0.95 o
   0  -7   1        5.41        6.27      0.76 o
   1  -7   1       24.79       21.43      0.76 o
   2  -7   1        6.49        7.15      0.41 o
   3  -7   1       36.56       36.92      1.08 o
   4  -7   1      133.84      140.99      4.29 o
   5  -7   1        2.38        2.24      0.56 o
  -3  -6   1       65.27       66.77      4.05 o
  -2  -6   1      147.40      162.11      7.14 o
  -1  -6   1       28.38       26.43      1.44 o
   0  -6   1      149.58      154.61      2.87 o
   1  -6   1      121.48      121.81      1.95 o
   2  -6   1       34.04       27.09      0.69 o
   3  -6   1      150.41      154.20      2.69 o
   4  -6   1       78.89       79.70      2.21 o
   5  -6   1       19.90       20.02      1.19 o
   6  -6   1        8.02        7.54      0.85 o
  -4  -5   1        7.87        6.06      1.48 o
  -3  -5   1       42.56       45.33      2.96 o
  -2  -5   1       51.93       48.30      1.66 o
  -1  -5   1       13.54       13.22      0.77 o
   0  -5   1      364.52      375.44      5.22 o
   1  -5   1       65.94       78.04      1.37 o
   2  -5   1      119.80      116.79      2.10 o
   3  -5   1      378.04      361.75     10.88 o
   4  -5   1       29.26       28.68      1.04 o
   5  -5   1       21.76       19.80      1.20 o
   6  -5   1        0.10        0.30      0.54 o
  -4  -4   1        1.08        0.19      0.67 o
  -3  -4   1       16.18       18.05      1.16 o
  -2  -4   1       31.33       35.93      0.94 o
  -1  -4   1      147.92      158.98      2.79 o
   0  -4   1      719.56      723.04     10.27 o
   1  -4   1       13.07       15.06      0.42 o
   2  -4   1       12.24       11.07      0.35 o
   3  -4   1        3.02        2.59      0.25 o
   4  -4   1        2.02        2.11      0.45 o
   5  -4   1       44.20       43.90      1.89 o
   6  -4   1       25.32       23.19      1.51 o
  -5  -3   1        0.04       -0.03      0.80 o
  -4  -3   1        0.32        1.69      0.83 o
  -3  -3   1        3.79        4.12      0.70 o
  -2  -3   1       17.84       19.79      0.56 o
  -1  -3   1       63.25       57.20      1.26 o
   0  -3   1      877.57      866.45     11.36 o
   1  -3   1      447.11      497.84      6.99 o
   2  -3   1      386.28      412.62      9.37 o
   3  -3   1        3.11        4.15      0.51 o
   4  -3   1        4.08        3.56      0.61 o
   5  -3   1       33.89       32.44      1.97 o
   6  -3   1       14.68       14.67      1.52 o
  -5  -2   1        0.68        1.12      0.90 o
  -4  -2   1       17.06       16.86      1.13 o
  -3  -2   1      501.24      525.73     10.58 o
  -2  -2   1      599.83      595.91      9.36 o
  -1  -2   1      255.64      251.46      4.00 o
   0  -2   1      323.00      310.20      3.45 o
   1  -2   1       11.08        9.74      0.20 o
   2  -2   1       40.44       35.08      1.02 o
   3  -2   1        1.21        1.51      0.26 o
   4  -2   1       10.67       12.23      1.04 o
   5  -2   1       17.92       17.54      1.48 o
   6  -2   1        0.93        0.87      0.58 o
  -6  -1   1      213.72      233.11     10.14 o
  -5  -1   1      243.76      261.18     10.56 o
  -4  -1   1       34.39       35.44      1.23 o
  -3  -1   1        3.01        3.13      0.24 o
  -2  -1   1      158.03      159.17      3.82 o
  -1  -1   1      565.41      540.35      7.65 o
   0  -1   1      327.47      265.22      9.83 o
   2  -1   1      358.18      358.36      8.81 o
   3  -1   1      125.50      124.07      4.66 o
   4  -1   1       32.23       30.73      1.75 o
   5  -1   1       48.36       49.70      1.97 o
   6  -1   1        9.05        7.13      1.32 o
  -6   0   1       42.59       41.31      3.07 o
  -5   0   1       86.13       82.93      3.05 o
  -4   0   1       75.75       73.07      2.69 o
  -3   0   1       37.53       42.64      1.03 o
  -2   0   1      930.93      896.95     12.53 o
  -1   0   1      294.36      277.42      4.32 o
   1   0   1      363.87      360.27      9.37 o
   2   0   1       46.80       53.42      2.09 o
   3   0   1        1.31        1.99      0.29 o
   4   0   1        0.72        0.92      0.37 o
   5   0   1       41.41       41.58      1.83 o
   6   0   1        2.49        0.64      0.96 o
  -6   1   1        0.94        2.25      1.06 o
  -5   1   1        2.48        1.55      0.73 o
  -4   1   1      105.67      105.49      3.31 o
  -3   1   1        1.35        1.07      0.58 o
  -2   1   1        3.18        1.33      0.17 o
  -1   1   1     1996.23     1967.47     25.69 o
   0   1   1      394.83      438.76      5.52 o
   1   1   1       72.03       64.08      0.89 o
   2   1   1       40.98       45.90      1.21 o
   3   1   1       28.54       23.85      1.03 o
   4   1   1       46.59       49.10      1.88 o
   5   1   1       32.70       36.08      2.45 o
  -6   2   1       48.15       43.84      2.94 o
  -5   2   1       64.20       55.61      3.11 o
  -4   2   1      260.96      293.33     11.03 o
  -3   2   1      374.44      413.04     10.49 o
  -2   2   1      197.63      192.80      2.64 o
  -1   2   1       64.39       53.45      0.79 o
   0   2   1      757.94      709.71      8.36 o
   1   2   1       46.64       43.84      0.80 o
   2   2   1      274.25      286.00      6.30 o
   3   2   1        3.43        3.98      0.41 o
   4   2   1       11.61       11.54      0.91 o
   5   2   1       10.09       11.07      1.54 o
  -6   3   1       20.28       21.60      1.99 o
  -5   3   1       25.08       23.29      1.84 o
  -4   3   1       28.08       27.65      1.70 o
  -3   3   1      327.09      333.20      8.88 o
  -2   3   1       74.14       71.96      1.22 o
  -1   3   1      491.77      488.11      7.75 o
   0   3   1      415.15      417.91      6.14 o
   1   3   1       12.39       13.44      0.38 o
   2   3   1      121.56      127.92      3.13 o
   3   3   1       16.03       18.76      0.88 o
   4   3   1       11.50       10.45      1.35 o
   5   3   1       10.33       13.73      1.85 o
  -6   4   1        0.64        0.70      0.67 o
  -5   4   1        4.58        4.98      0.93 o
  -4   4   1       23.94       23.05      2.71 o
  -3   4   1      101.67      102.40      1.68 o
  -2   4   1       22.78       22.12      0.70 o
  -1   4   1      119.11      110.15      1.98 o
   0   4   1      204.59      197.89      3.11 o
   1   4   1        1.08        1.33      0.29 o
   2   4   1       43.58       44.67      1.27 o
   3   4   1       94.71       98.59      3.41 o
   4   4   1        4.58        3.03      1.02 o
  -6   5   1       15.47       16.78      2.28 o
  -5   5   1        4.01        3.48      1.08 o
  -4   5   1      558.54      531.03     13.82 o
  -3   5   1      163.99      171.10      2.70 o
  -2   5   1       16.39       17.27      0.63 o
  -1   5   1       31.35       31.44      0.74 o
   0   5   1        7.51       11.15      0.78 o
   1   5   1        0.00        0.02      0.20 o
   2   5   1       59.75       61.64      2.42 o
   3   5   1       17.48       17.17      1.78 o
   4   5   1       24.56       28.61      2.53 o
  -6   6   1        2.56        2.19      0.71 o
  -5   6   1       24.69       27.83      2.63 o
  -4   6   1        2.50        3.94      0.51 o
  -3   6   1      219.88      218.05      3.78 o
  -2   6   1       19.09       18.15      0.61 o
  -1   6   1       31.57       32.42      0.82 o
   0   6   1       93.92       94.46      1.96 o
   1   6   1      310.13      304.00      8.44 o
   2   6   1      262.41      278.51     11.02 o
   3   6   1        5.48        5.68      1.35 o
  -5   7   1        1.45        1.34      0.62 o
  -4   7   1        2.25        2.72      0.51 o
  -3   7   1      159.07      155.61      3.96 o
  -2   7   1       31.76       30.54      0.89 o
  -1   7   1        0.07        0.70      0.27 o
   0   7   1       20.10       21.69      1.06 o
   1   7   1      115.30      119.25      5.55 o
   2   7   1        2.20        2.81      1.06 o
  -5   8   1        5.58        4.54      1.16 o
  -4   8   1        0.00        0.22      0.29 o
  -3   8   1       32.46       33.27      1.12 o
  -2   8   1       84.83       80.74      2.00 o
  -1   8   1        3.48        3.25      0.54 o
   0   8   1        0.47        0.34      0.40 o
   1   8   1        0.74        0.59      0.86 o
  -4   9   1       20.05       22.97      0.84 o
  -3   9   1        1.26        1.81      0.51 o
  -2   9   1        0.93        0.87      0.40 o
  -1   9   1       40.14       31.11      1.44 o
   0   9   1       12.71       13.76      1.80 o
   0  -9   2        0.01        0.10      0.60 o
   1  -9   2       69.29       70.18      1.99 o
   2  -9   2       17.48       17.65      1.04 o
   3  -9   2        1.93        1.66      0.40 o
   4  -9   2        3.46        2.73      0.53 o
  -2  -8   2       62.44       62.81      4.17 o
  -1  -8   2       42.29       54.32      3.54 o
   0  -8   2       27.04       30.23      2.90 o
   1  -8   2        6.77        7.78      0.67 o
   2  -8   2       59.93       57.63      1.58 o
   3  -8   2       30.90       33.53      1.06 o
   4  -8   2        1.25        1.88      0.66 o
   5  -8   2        9.06       14.17      1.11 o
  -3  -7   2       31.00       27.53      2.87 o
  -2  -7   2       13.39       10.61      1.70 o
  -1  -7   2       64.94       71.45      3.94 o
   0  -7   2       15.87       17.14      0.95 o
   1  -7   2       12.32       10.95      0.75 o
   2  -7   2      153.96      161.24      3.85 o
   3  -7   2        5.72        6.39      0.62 o
   4  -7   2        0.05        0.17      0.42 o
   5  -7   2        4.34        5.71      0.77 o
  -3  -6   2       47.65       53.82      3.60 o
  -2  -6   2        0.15       -0.53      0.53 o
  -1  -6   2        6.04        5.29      0.58 o
   0  -6   2        0.11        0.66      0.25 o
   1  -6   2       48.17       45.01      0.98 o
   2  -6   2      224.96      228.78      3.87 o
   3  -6   2      922.20      903.27     21.16 o
   4  -6   2        8.54        8.80      0.59 o
   5  -6   2        7.05        6.10      0.68 o
   6  -6   2        2.83        3.71      1.52 o
  -4  -5   2       10.45       11.49      1.88 o
  -3  -5   2        4.43        3.83      0.64 o
  -2  -5   2        1.25        1.28      0.34 o
  -1  -5   2       12.80       12.07      0.54 o
   0  -5   2      184.74      186.70      2.95 o
   1  -5   2      169.66      176.59      2.74 o
   2  -5   2        0.28        0.49      0.16 o
   3  -5   2       16.74       14.91      0.90 o
   4  -5   2       14.29       16.02      0.71 o
   5  -5   2       13.19       12.00      2.27 o
   6  -5   2        0.81        0.76      1.22 o
  -5  -4   2        0.00        0.44      1.06 o
  -4  -4   2        3.49        4.33      1.17 o
  -3  -4   2        0.00       -0.13      0.26 o
  -2  -4   2        2.65        1.97      0.27 o
  -1  -4   2        0.69        0.51      0.18 o
   0  -4   2       91.83       87.35      1.48 o
   1  -4   2      263.77      255.34      3.76 o
   2  -4   2      250.59      256.25      5.61 o
   3  -4   2       66.65       62.69      3.28 o
   4  -4   2        7.97        5.09      0.54 o
   5  -4   2       48.28       41.81      2.53 o
   6  -4   2        2.32        1.64      1.52 o
  -5  -3   2        0.32        1.39      1.02 o
  -4  -3   2        3.01        2.79      0.98 o
  -3  -3   2       25.03       25.46      0.87 o
  -2  -3   2       36.26       39.98      0.96 o
  -1  -3   2       72.15       72.69      1.41 o
   0  -3   2      306.38      276.87      4.04 o
   1  -3   2      781.82      749.39     10.44 o
   2  -3   2      719.12      780.66     15.67 o
   3  -3   2      479.81      517.51     11.28 o
   4  -3   2      183.42      183.32      5.44 o
   5  -3   2      133.80      122.08      4.93 o
  -5  -2   2        7.56        5.32      1.34 o
  -4  -2   2        0.34        0.23      0.29 o
  -3  -2   2       17.94       19.32      0.81 o
  -2  -2   2        6.32        7.69      0.35 o
  -1  -2   2      127.17      147.52      2.75 o
   0  -2   2     1607.06     1620.36     21.46 o
   1  -2   2      352.69      322.87      5.00 o
   3  -2   2      185.28      204.35      7.27 o
   4  -2   2       11.93       15.01      1.04 o
   5  -2   2        0.73        1.61      0.61 o
   6  -2   2        2.79        2.43      0.64 o
  -6  -1   2        0.34        0.06      1.03 o
  -5  -1   2       31.95       36.32      2.73 o
  -4  -1   2        2.13        2.68      0.33 o
  -3  -1   2        0.41        1.19      0.24 o
  -2  -1   2       17.35       19.03      0.52 o
  -1  -1   2     2952.20     2884.74     43.68 o
   0  -1   2      393.44      366.50      4.55 o
   3  -1   2      206.57      207.29      5.46 o
   4  -1   2      139.59      134.89      5.22 o
   5  -1   2       17.97       17.62      1.06 o
   6  -1   2        1.34        0.37      0.56 o
  -6   0   2        4.26        1.74      1.14 o
  -5   0   2        0.33        1.43      0.64 o
  -4   0   2       55.21       56.70      1.39 o
  -3   0   2        5.68        3.30      0.27 o
  -2   0   2        0.30        0.50      0.26 o
  -1   0   2      224.01      200.66      3.48 o
   0   0   2      160.61      153.96      2.12 o
   1   0   2      561.89      543.63     13.25 o
   2   0   2      322.07      323.92      8.44 o
   3   0   2        4.51        5.98      0.40 o
   4   0   2      674.07      695.22     17.64 o
   5   0   2      433.12      450.52     11.92 o
  -6   1   2        6.14        6.78      1.47 o
  -5   1   2       23.09       23.70      1.86 o
  -4   1   2        0.88        1.71      0.59 o
  -3   1   2       16.77       14.17      0.54 o
  -2   1   2       39.57       39.65      0.84 o
  -1   1   2     1006.28      954.96     16.54 o
   0   1   2      120.53      120.21      1.90 o
   1   1   2     1539.57     1536.58     21.94 o
   2   1   2     1508.23     1598.23     28.40 o
   3   1   2        0.08        0.19      0.18 o
   4   1   2      113.52      115.74      8.06 o
   5   1   2       48.20       51.61      2.96 o
  -6   2   2       28.14       26.17      2.32 o
  -5   2   2       14.28       11.25      1.47 o
  -3   2   2      648.71      647.20     10.23 o
  -2   2   2       85.43      113.42      2.61 o
  -1   2   2     2017.43     1911.34     30.22 o
   0   2   2      110.90      123.05      1.95 o
   1   2   2      674.41      728.64      9.64 o
   2   2   2        7.24       10.27      0.74 o
   3   2   2       22.95       25.77      1.14 o
   4   2   2        1.70        1.37      0.53 o
   5   2   2       23.84       26.23      2.18 o
  -6   3   2        7.64        7.60      1.39 o
  -5   3   2       17.08       13.94      1.55 o
  -4   3   2        1.60        1.14      0.43 o
  -3   3   2        2.04        2.12      0.25 o
  -2   3   2        1.78        3.11      0.20 o
  -1   3   2      554.23      562.85      8.26 o
   0   3   2      182.83      214.17      3.31 o
   1   3   2       16.20       15.64      0.56 o
   2   3   2       13.31       16.73      0.75 o
   3   3   2        8.95       10.95      0.69 o
   4   3   2       23.65       25.18      1.97 o
   5   3   2        2.80        3.53      1.18 o
  -6   4   2        5.10        2.14      1.02 o
  -5   4   2       43.42       46.10      2.46 o
  -4   4   2      210.35      214.93      6.21 o
  -3   4   2        0.82        0.78      0.26 o
  -2   4   2      342.38      363.73      5.93 o
  -1   4   2     1197.45     1228.97     19.30 o
   0   4   2       38.38       35.08      0.78 o
   1   4   2      149.31      146.01      2.27 o
   2   4   2       33.79       33.65      1.24 o
   3   4   2        8.29        8.13      1.00 o
   4   4   2       29.34       27.71      2.27 o
  -6   5   2       11.87       12.04      1.25 o
  -5   5   2       78.92       84.65      3.12 o
  -4   5   2      493.71      488.36      8.59 o
  -3   5   2      233.17      210.73      3.30 o
  -2   5   2      101.84       96.93      1.86 o
  -1   5   2      432.44      431.63      6.49 o
   0   5   2        0.82        2.00      0.23 o
   1   5   2      536.29      525.75      9.02 o
   2   5   2       42.82       42.32      2.49 o
   3   5   2        5.31        4.69      1.04 o
  -6   6   2        1.32        1.23      1.55 o
  -5   6   2       23.67       25.53      1.79 o
  -4   6   2       37.86       36.87      1.01 o
  -3   6   2      107.12      112.47      2.57 o
  -2   6   2       29.73       21.33      0.69 o
  -1   6   2        0.39        0.65      0.19 o
   0   6   2       11.04       10.94      0.61 o
   1   6   2      247.72      236.28      6.81 o
   2   6   2        1.50        1.27      0.73 o
   3   6   2        0.01       -0.45      0.65 o
  -5   7   2       35.08       36.72      1.82 o
  -4   7   2        1.67        0.90      0.29 o
  -3   7   2      133.26      136.35      2.62 o
  -2   7   2       29.13       21.90      0.75 o
  -1   7   2       15.65       11.77      0.68 o
   0   7   2       97.63       95.87      2.69 o
   1   7   2       50.71       50.50      3.04 o
   2   7   2        4.12        6.01      1.32 o
  -5   8   2       22.57       25.48      1.55 o
  -4   8   2       64.33       76.08      2.39 o
  -3   8   2        0.04       -0.01      0.29 o
  -2   8   2      113.83      104.05      2.42 o
  -1   8   2       17.56       14.87      0.98 o
   0   8   2       41.86       47.53      1.79 o
   1   8   2       65.13       68.64      4.01 o
  -4   9   2        0.08        0.07      0.36 o
  -3   9   2        1.60        1.53      0.50 o
  -2   9   2       72.93       88.66      3.12 o
  -1   9   2        0.97        2.14      0.57 o
   0   9   2        0.41        0.45      0.51 o
   0  -9   3       11.65        9.33      1.17 o
   1  -9   3        0.00        0.43      0.48 o
   2  -9   3       78.04       85.35      2.20 o
   3  -9   3       55.21       60.37      2.03 o
   4  -9   3        6.77        6.18      0.68 o
  -2  -8   3        1.22        0.63      1.08 o
  -1  -8   3        5.35        5.42      1.36 o
   0  -8   3       66.79       61.40      2.07 o
   1  -8   3        0.05        0.59      0.29 o
   2  -8   3        1.75        2.11      0.39 o
   3  -8   3        0.01        0.30      0.32 o
   4  -8   3        0.50        0.80      0.36 o
   5  -8   3       27.81       41.27      4.30 o
  -3  -7   3      145.63      148.10      7.49 o
  -2  -7   3       66.73       66.58      4.10 o
  -1  -7   3        1.79        2.07      0.89 o
   0  -7   3        1.43        1.83      0.39 o
   1  -7   3        0.04        0.31      0.23 o
   2  -7   3      231.81      226.49      3.94 o
   3  -7   3      191.77      201.02      4.12 o
   4  -7   3       12.45       13.06      1.61 o
   5  -7   3        0.04        0.98      0.45 o
  -3  -6   3       38.62       33.86      2.87 o
  -2  -6   3       57.63       67.63      3.87 o
  -1  -6   3        0.04        0.25      0.72 o
   0  -6   3       39.94       38.68      1.17 o
   1  -6   3        0.19        0.32      0.19 o
   2  -6   3      557.67      559.29      8.91 o
   3  -6   3       18.12       18.80      1.01 o
   4  -6   3       82.14       81.48      2.67 o
   5  -6   3        1.92        1.26      0.43 o
  -4  -5   3        2.52        3.85      1.33 o
  -3  -5   3        2.32        2.53      0.60 o
  -2  -5   3       55.62       56.06      2.73 o
  -1  -5   3      153.82      161.37      4.66 o
   0  -5   3       21.22       16.62      0.57 o
   1  -5   3       19.03       18.60      0.77 o
   2  -5   3      227.09      226.63      4.13 o
   3  -5   3       36.41       35.81      1.08 o
   4  -5   3        1.43        2.81      0.33 o
   5  -5   3        1.03        2.66      1.03 o
   6  -5   3        7.25        8.15      1.97 o
  -5  -4   3       18.21       18.31      2.50 o
  -4  -4   3        4.59        4.40      0.79 o
  -3  -4   3      220.52      218.21      6.03 o
  -2  -4   3       61.12       57.10      1.32 o
  -1  -4   3      509.45      506.18     10.52 o
   0  -4   3       45.14       42.65      0.94 o
   1  -4   3      221.63      233.70      3.49 o
   2  -4   3       96.71      103.67      2.01 o
   3  -4   3       82.65       79.60      1.90 o
   4  -4   3      150.95      138.08      4.00 o
   5  -4   3      218.31      206.34      5.85 o
   6  -4   3        1.09       -0.70      1.31 o
  -5  -3   3       19.91       20.63      2.41 o
  -4  -3   3      168.10      161.16      4.70 o
  -3  -3   3      105.39      105.24      2.70 o
  -2  -3   3      134.40      130.15      2.40 o
  -1  -3   3       33.54       35.45      0.96 o
   0  -3   3        0.77        0.25      0.11 o
   1  -3   3      124.77      135.09      2.04 o
   2  -3   3        0.03        0.57      0.14 o
   3  -3   3       87.35       81.54      1.87 o
   4  -3   3       51.21       46.44      1.98 o
   5  -3   3        4.22        3.91      0.67 o
  -5  -2   3       17.32       18.32      2.19 o
  -4  -2   3        7.80        8.26      0.65 o
  -3  -2   3        8.26        7.95      0.48 o
  -2  -2   3       59.93       56.92      1.27 o
  -1  -2   3       14.00        9.18      0.41 o
   0  -2   3      696.06      698.27      8.53 o
   1  -2   3        4.88       11.33      0.72 o
   5  -2   3       11.27       11.23      1.08 o
   6  -2   3       38.72       37.11      2.35 o
  -6  -1   3       24.91       26.04      2.78 o
  -5  -1   3        4.04        3.71      1.18 o
  -4  -1   3        0.17        0.27      0.24 o
  -3  -1   3      266.34      266.20      5.02 o
  -2  -1   3      838.90      842.82     13.15 o
   0  -1   3     1261.46     1251.40     17.53 o
   1  -1   3      107.63       97.37      3.51 o
   3  -1   3        1.47        1.54      0.18 o
   4  -1   3      308.27      296.88     10.59 o
   5  -1   3       23.00       24.74      1.20 o
   6  -1   3        0.95        0.90      0.77 o
  -6   0   3        7.33        7.83      1.65 o
  -5   0   3       30.14       29.88      2.45 o
  -4   0   3      196.37      213.74      5.51 o
  -3   0   3      234.62      246.21      4.64 o
  -2   0   3     1140.29     1167.24     17.92 o
  -1   0   3      391.71      415.91      6.60 o
   0   0   3      566.02      569.47      7.60 o
   1   0   3        0.00        1.94      0.18 o
   2   0   3       26.65       26.55      0.80 o
   3   0   3       24.97       23.05      0.69 o
   4   0   3        8.84       11.03      0.70 o
   5   0   3        9.85        9.58      1.18 o
  -6   1   3       13.01       11.95      1.86 o
  -5   1   3       32.80       38.62      1.94 o
  -4   1   3       68.75       73.22      1.66 o
  -3   1   3      347.67      340.16      7.04 o
  -2   1   3      142.10      117.29      2.46 o
  -1   1   3      148.90      126.41      2.00 o
   0   1   3      762.65      790.49     11.18 o
   1   1   3      369.89      397.89      6.60 o
   2   1   3       14.17       18.09      0.62 o
   3   1   3       23.70       22.83      1.09 o
   4   1   3      233.31      234.10      6.39 o
   5   1   3        0.17        0.15      0.57 o
  -6   2   3        2.64        3.55      1.23 o
  -5   2   3        3.48        3.19      0.71 o
  -4   2   3        0.45        0.58      0.21 o
  -3   2   3      118.56      110.91      2.06 o
  -2   2   3      303.59      300.55      4.97 o
  -1   2   3      962.88      983.06     17.47 o
   0   2   3      594.29      555.68      8.12 o
   1   2   3     1301.35     1417.27     23.73 o
   2   2   3       53.82       60.75      1.62 o
   3   2   3       11.58       10.83      0.70 o
   4   2   3       36.75       37.42      1.60 o
   5   2   3        5.01        2.83      0.93 o
  -6   3   3        7.55        6.62      1.11 o
  -5   3   3       37.62       35.95      1.94 o
  -4   3   3       37.80       36.11      1.21 o
  -3   3   3        0.56        0.28      0.17 o
  -2   3   3       66.82       65.94      1.49 o
  -1   3   3       73.98       74.80      1.47 o
   0   3   3       24.16       19.88      0.67 o
   1   3   3        5.58        4.82      0.26 o
   2   3   3      140.44      150.25      3.63 o
   3   3   3        0.00        0.59      0.33 o
   4   3   3       40.02       42.61      2.58 o
  -6   4   3       37.20       35.66      2.12 o
  -5   4   3      177.70      180.64     10.36 o
  -4   4   3      160.78      165.02      2.85 o
  -3   4   3       87.25       77.88      1.53 o
  -2   4   3      116.15      108.52      1.86 o
  -1   4   3      100.64       98.13      1.86 o
   0   4   3      158.48      147.77      2.66 o
   1   4   3        0.03        0.26      0.17 o
   2   4   3       17.38       19.49      1.13 o
   3   4   3        5.24        3.59      0.82 o
   4   4   3        0.61        1.20      0.80 o
  -6   5   3        4.50        4.63      0.95 o
  -5   5   3       93.40       97.94      3.51 o
  -4   5   3        1.06        0.80      0.26 o
  -3   5   3        1.71        0.55      0.25 o
  -2   5   3        5.81        4.11      0.37 o
  -1   5   3       49.03       47.24      1.20 o
   0   5   3      164.32      150.09      2.79 o
   1   5   3      126.20      127.52      2.86 o
   2   5   3       15.42       14.40      1.45 o
   3   5   3       13.75       10.38      1.40 o
  -6   6   3        0.04        0.49      1.18 o
  -5   6   3       49.31       53.68      2.32 o
  -4   6   3        1.03        0.87      0.28 o
  -3   6   3       16.14       12.84      0.55 o
  -2   6   3      179.48      157.38      3.38 o
  -1   6   3        0.02        0.13      0.18 o
   0   6   3      168.69      159.88      4.34 o
   1   6   3       12.23       13.40      1.20 o
   2   6   3       36.40       33.75      2.36 o
   3   6   3        0.30       -0.23      0.67 o
  -5   7   3       77.27       81.91      3.06 o
  -4   7   3       44.93       44.12      1.28 o
  -3   7   3       41.70       41.86      1.54 o
  -2   7   3        5.28        3.93      0.43 o
  -1   7   3        1.88        0.73      0.35 o
   0   7   3        0.22        0.69      0.35 o
   1   7   3       92.73      104.28      5.04 o
   2   7   3       56.33       66.58      3.89 o
  -5   8   3        0.68        0.91      0.60 o
  -4   8   3        0.41        0.45      0.35 o
  -3   8   3        0.47        0.20      0.30 o
  -2   8   3       16.39       16.05      0.81 o
  -1   8   3       37.76       35.04      1.51 o
   0   8   3        5.30        5.10      0.89 o
   1   8   3        4.58        6.78      1.40 o
  -3   9   3        0.13        0.15      0.41 o
  -2   9   3        1.37        1.07      0.47 o
  -1   9   3        1.66        1.50      0.83 o
   0  -9   4       31.70       35.66      2.06 o
   1  -9   4       22.51       21.41      1.48 o
   2  -9   4        0.09        0.53      0.39 o
   3  -9   4       14.58       16.68      1.02 o
  -2  -8   4        1.76        1.45      1.17 o
  -1  -8   4       20.82       22.17      2.39 o
   0  -8   4       11.26       10.70      0.90 o
   1  -8   4        9.48       11.89      0.75 o
   2  -8   4       10.28       10.61      0.66 o
   3  -8   4      102.61      108.46      2.90 o
   4  -8   4       10.70        9.37      0.70 o
  -3  -7   4       24.39       22.40      2.73 o
  -2  -7   4       25.43       29.86      2.68 o
  -1  -7   4       25.18       26.64      2.28 o
   0  -7   4       36.38       35.26      1.22 o
   1  -7   4        0.44        1.13      0.31 o
   2  -7   4        1.55        1.46      0.32 o
   3  -7   4       17.40       15.63      0.78 o
   4  -7   4        8.42       10.69      1.41 o
   5  -7   4       17.84       17.72      1.08 o
  -3  -6   4        7.75        4.75      1.42 o
  -2  -6   4        1.43        2.08      0.93 o
  -1  -6   4       38.17       38.34      1.76 o
   0  -6   4        5.75        6.03      0.50 o
   1  -6   4      121.74      124.53      2.35 o
   2  -6   4      231.51      225.85      3.81 o
   3  -6   4       30.02       26.91      1.33 o
   4  -6   4       31.42       29.50      1.29 o
   5  -6   4        4.26        3.61      0.81 o
  -4  -5   4        1.05        0.73      0.57 o
  -3  -5   4       19.99       21.87      2.27 o
  -2  -5   4       16.15       14.72      1.00 o
  -1  -5   4      187.14      188.98      4.45 o
   0  -5   4       38.20       32.69      0.87 o
   1  -5   4        0.11        0.23      0.15 o
   2  -5   4        5.80        5.16      0.29 o
   3  -5   4        0.16        0.07      0.98 o
   4  -5   4       68.59       62.98      2.09 o
   5  -5   4       48.97       44.09      1.93 o
  -5  -4   4        4.64        3.43      1.38 o
  -4  -4   4       16.36       18.33      3.15 o
  -3  -4   4        5.07        5.20      0.76 o
  -2  -4   4      194.12      196.39      4.42 o
  -1  -4   4      113.30      111.67      2.80 o
   0  -4   4      402.65      408.18      6.53 o
   1  -4   4       30.12       31.85      0.66 o
   2  -4   4       62.06       70.82      1.70 o
   3  -4   4       46.81       41.70      1.60 o
   4  -4   4        5.84        5.31      1.23 o
   5  -4   4       15.04       11.15      1.93 o
   6  -4   4        0.20        1.36      1.47 o
  -5  -3   4       12.39       14.04      2.16 o
  -4  -3   4       39.40       33.19      1.56 o
  -3  -3   4       77.54       73.95      1.82 o
  -2  -3   4      133.59      133.83      3.21 o
  -1  -3   4        2.98        2.32      0.31 o
   0  -3   4       21.80       20.42      0.63 o
   1  -3   4       46.10       44.17      1.50 o
   2  -3   4        1.07        0.13      0.11 o
   3  -3   4       11.92       15.99      1.54 o
  -5  -2   4       46.75       47.20      1.88 o
  -4  -2   4       26.35       28.83      1.35 o
  -3  -2   4       13.89       13.50      0.65 o
  -2  -2   4      100.84      103.10      2.30 o
  -1  -2   4      209.46      182.45      4.91 o
   0  -2   4      497.13      490.13      6.49 o
   1  -2   4      572.30      600.34     12.27 o
   4  -2   4       73.37       73.77      3.15 o
  -6  -1   4       15.24       10.54      2.01 o
  -5  -1   4        7.40        6.23      0.61 o
  -4  -1   4        1.58        2.15      0.36 o
  -3  -1   4       55.79       54.85      1.41 o
  -2  -1   4       97.25      101.52      1.93 o
  -1  -1   4     1011.93      969.76     30.36 o
   0  -1   4      707.16      755.19     17.83 o
   1  -1   4       98.16      110.66      4.12 o
   3  -1   4      154.24      153.78      6.49 o
   4  -1   4      340.57      352.45      9.25 o
   5  -1   4        3.60        2.48      0.45 o
  -6   0   4        0.81        0.24      1.01 o
  -5   0   4       38.22       36.14      1.72 o
  -4   0   4       12.58       11.40      0.60 o
  -3   0   4       59.49       55.30      1.26 o
  -2   0   4      141.73      157.83      2.78 o
  -1   0   4      219.39      237.94      4.47 o
   0   0   4      191.17      185.97      2.79 o
   1   0   4      431.46      483.78      7.69 o
   2   0   4       12.20       12.55      0.46 o
   3   0   4       16.98       18.84      0.53 o
   4   0   4       77.64       82.37      2.47 o
   5   0   4       24.69       25.91      1.26 o
  -6   1   4        4.36        2.11      1.23 o
  -5   1   4       43.04       51.89      3.34 o
  -4   1   4       20.92       24.83      0.86 o
  -3   1   4        7.30        6.70      0.40 o
  -2   1   4       56.28       56.19      1.36 o
  -1   1   4     1331.97     1316.37     22.87 o
   0   1   4      170.28      166.64      2.76 o
   1   1   4      589.00      590.89     14.82 o
   2   1   4       21.23       18.70      0.56 o
   3   1   4       26.37       27.68      0.78 o
   4   1   4       21.24       20.50      1.02 o
   5   1   4        3.23        3.26      0.83 o
  -6   2   4        5.32        4.48      1.36 o
  -5   2   4        3.14        2.99      1.03 o
  -4   2   4       97.80      100.05      2.12 o
  -3   2   4        6.36        6.12      0.38 o
  -2   2   4      348.48      330.72      8.78 o
  -1   2   4     1071.55     1081.94     24.49 o
   0   2   4        2.14        2.64      0.24 o
   1   2   4      577.93      597.46     10.85 o
   2   2   4       41.46       46.08      1.33 o
   3   2   4       67.60       60.58      2.04 o
   4   2   4       32.03       30.08      1.88 o
   5   2   4       14.91       15.01      1.62 o
  -6   3   4        5.84        5.24      1.09 o
  -5   3   4       10.34       11.09      3.11 o
  -4   3   4       92.66       97.05      1.92 o
  -3   3   4       58.45       53.40      1.22 o
  -2   3   4       28.03       30.24      0.88 o
  -1   3   4      420.58      394.79      8.19 o
   0   3   4       11.90       10.14      0.39 o
   1   3   4      103.05       95.44      2.02 o
   2   3   4      209.63      205.67      4.79 o
   3   3   4        2.26        2.28      0.64 o
   4   3   4       22.84       23.09      1.81 o
  -6   4   4        0.00        1.36      0.78 o
  -5   4   4       69.48       71.45      2.93 o
  -4   4   4       12.90       15.31      1.08 o
  -3   4   4      192.85      185.57      3.32 o
  -2   4   4      146.77      143.01      3.70 o
  -1   4   4       10.53        8.75      0.46 o
   0   4   4        2.43        1.32      0.19 o
   1   4   4        0.62        0.83      0.23 o
   2   4   4        1.86        1.10      0.56 o
   3   4   4      112.11      107.47      4.83 o
   4   4   4       19.49       15.96      1.72 o
  -6   5   4       28.27       33.62      2.00 o
  -5   5   4        0.13        0.07      0.20 o
  -4   5   4       60.01       58.63      1.32 o
  -3   5   4        8.87        7.01      0.46 o
  -2   5   4       17.75       18.28      0.62 o
  -1   5   4       29.27       33.87      1.61 o
   0   5   4     1038.96      993.79     15.84 o
   1   5   4      748.18      726.65     18.36 o
   2   5   4        1.40        3.23      0.80 o
   3   5   4        0.17        0.56      0.70 o
  -6   6   4        1.37        1.02      0.74 o
  -5   6   4       12.08       10.67      0.52 o
  -4   6   4      204.53      197.33      3.93 o
  -3   6   4       37.98       34.27      1.05 o
  -2   6   4       50.66       38.65      1.05 o
  -1   6   4       19.89       19.55      0.82 o
   0   6   4       47.57       46.69      1.57 o
   1   6   4       16.46       16.08      1.74 o
   2   6   4        0.43        1.22      0.74 o
  -5   7   4        3.11        5.13      0.77 o
  -4   7   4       26.02       26.12      1.11 o
  -3   7   4       11.61       10.70      0.63 o
  -2   7   4        3.11        4.76      0.48 o
  -1   7   4       76.12       76.98      2.26 o
   0   7   4       17.47       17.71      0.99 o
   1   7   4        0.10        0.08      0.67 o
  -4   8   4        4.46        4.28      0.53 o
  -3   8   4        5.26        5.63      0.55 o
  -2   8   4       56.69       50.34      1.76 o
  -1   8   4       15.89       15.32      1.19 o
   0   8   4       68.56       79.90      2.78 o
  -3   9   4        7.11        8.14      1.03 o
  -2   9   4        2.19        4.41      0.67 o
   0  -9   5        0.30        0.29      0.71 o
   1  -9   5       10.87        8.97      1.07 o
   2  -9   5       22.06       19.49      1.90 o
   3  -9   5        0.88        1.08      0.46 o
  -2  -8   5       11.08       13.04      2.16 o
  -1  -8   5        0.84       -0.81      0.81 o
   0  -8   5       10.26       12.56      0.97 o
   1  -8   5       18.09       21.17      1.10 o
   2  -8   5        0.19        0.55      0.35 o
   3  -8   5       26.54       27.02      1.15 o
   4  -8   5        0.52        1.43      0.38 o
  -3  -7   5        0.09       -0.48      1.09 o
  -2  -7   5       10.99       10.66      1.88 o
  -1  -7   5        0.47        2.78      1.07 o
   0  -7   5       46.36       48.15      1.48 o
   1  -7   5      135.96      137.43      3.00 o
   2  -7   5      447.52      441.11      8.06 o
   3  -7   5        4.80        4.63      0.48 o
   4  -7   5        1.12        2.47      0.50 o
   5  -7   5        1.63        1.44      0.49 o
  -3  -6   5        1.82        3.01      1.27 o
  -2  -6   5        2.70        2.70      1.01 o
  -1  -6   5       65.91       67.12      3.22 o
   0  -6   5       64.08       67.13      1.73 o
   1  -6   5      117.90      116.67      2.51 o
   2  -6   5        2.10        2.58      0.36 o
   3  -6   5       35.62       36.41      1.71 o
   4  -6   5       10.06        8.98      0.69 o
   5  -6   5        6.25        5.03      1.42 o
  -4  -5   5        4.78        0.86      1.22 o
  -3  -5   5        0.81        0.63      0.80 o
  -2  -5   5        8.55        9.19      0.98 o
  -1  -5   5        0.12        0.22      0.26 o
   0  -5   5       70.34       70.79      1.50 o
   1  -5   5       31.07       30.54      0.89 o
   2  -5   5        9.88       11.55      0.42 o
   3  -5   5       15.56       13.92      1.07 o
   4  -5   5      106.22       87.26      2.70 o
   5  -5   5        9.56       14.52      2.06 o
  -5  -4   5        0.21        1.22      0.61 o
  -4  -4   5        7.38        5.23      0.80 o
  -3  -4   5       28.95       28.18      1.44 o
  -2  -4   5       36.68       35.88      1.15 o
  -1  -4   5      131.20      127.84      2.69 o
   0  -4   5      237.47      230.98      3.88 o
   1  -4   5      272.97      303.83      5.53 o
   2  -4   5      111.20      133.17      2.98 o
   3  -4   5      217.88      214.05      4.56 o
   4  -4   5      147.81      123.69      5.93 o
   5  -4   5        0.16        0.24      1.04 o
  -5  -3   5        4.34        4.65      0.74 o
  -4  -3   5        8.60        8.97      0.87 o
  -3  -3   5        0.70        0.34      0.33 o
  -2  -3   5       59.52       66.64      2.59 o
  -1  -3   5      125.78      142.34      2.88 o
   0  -3   5      146.12      148.02      2.31 o
   1  -3   5      896.01      976.22     20.15 o
   2  -3   5      255.57      264.50      6.84 o
   3  -3   5        1.53        2.68      0.83 o
  -5  -2   5        7.20        7.30      0.78 o
  -4  -2   5        2.80        1.28      0.45 o
  -3  -2   5        2.80        3.02      0.36 o
  -2  -2   5     1706.01     1746.43     29.95 o
  -1  -2   5      257.80      270.76      4.53 o
   0  -2   5      122.18      133.84      2.10 o
   1  -2   5      200.11      253.77      5.33 o
   2  -2   5      273.94      265.27      9.37 o
   4  -2   5        2.32        1.71      0.52 o
  -6  -1   5        2.68        3.59      1.36 o
  -5  -1   5       15.50       16.25      1.02 o
  -4  -1   5        3.72        4.46      0.70 o
  -3  -1   5       34.15       31.91      1.05 o
  -2  -1   5      254.64      262.83      4.94 o
  -1  -1   5      128.19      108.88      2.25 o
   0  -1   5      746.33      721.83     12.59 o
   1  -1   5      559.40      578.81     14.55 o
   2  -1   5       60.29       61.33      1.72 o
   3  -1   5      651.60      655.78     13.53 o
   4  -1   5      338.42      342.09      9.02 o
   5  -1   5        5.08        6.08      0.78 o
  -6   0   5       11.33       13.55      2.16 o
  -5   0   5       18.06       17.62      2.49 o
  -4   0   5       12.28       12.49      0.72 o
  -3   0   5       65.97       57.51      1.35 o
  -2   0   5      201.57      207.19      3.59 o
  -1   0   5       32.74       31.92      0.95 o
   0   0   5     1454.96     1496.46     21.26 o
   1   0   5      718.38      777.66     15.80 o
   2   0   5       17.28       19.85      0.60 o
   3   0   5      774.67      766.84     13.80 o
   4   0   5       66.93       68.89      3.63 o
   5   0   5        5.22        5.42      0.62 o
  -6   1   5       10.87        8.95      1.79 o
  -5   1   5        3.45        3.93      0.87 o
  -4   1   5      211.25      214.15      5.00 o
  -3   1   5        2.54        3.00      0.34 o
  -2   1   5      741.13      749.66     12.81 o
  -1   1   5      150.81      153.25      3.43 o
   0   1   5     1296.47     1463.44     22.63 o
   1   1   5      165.23      199.27      4.36 o
   2   1   5        2.17        4.07      0.41 o
   3   1   5       29.48       30.11      1.32 o
   4   1   5       78.68       86.72      2.71 o
   5   1   5        0.15        0.15      0.59 o
  -6   2   5        7.23        9.99      1.78 o
  -5   2   5        1.95        1.36      0.48 o
  -4   2   5        0.04        0.04      0.22 o
  -3   2   5       46.02       47.27      1.31 o
  -2   2   5      123.08      129.17      3.50 o
  -1   2   5       19.01       15.12      0.57 o
   0   2   5       68.33       67.39      1.34 o
   1   2   5       44.84       42.38      1.22 o
   2   2   5       60.80       64.37      1.80 o
   3   2   5        6.19        4.62      0.71 o
   4   2   5        4.10        2.92      0.70 o
  -6   3   5       30.26       32.29      3.59 o
  -5   3   5       76.89       83.97      2.38 o
  -4   3   5       50.82       52.43      1.27 o
  -3   3   5      165.97      172.85      3.16 o
  -2   3   5      704.12      705.38     12.82 o
  -1   3   5        5.08        6.79      0.40 o
   0   3   5      289.19      278.65      4.75 o
   1   3   5        4.58        5.75      0.67 o
   2   3   5        6.87        9.28      1.53 o
   3   3   5       92.30       85.12      3.82 o
   4   3   5        0.10        0.03      0.59 o
  -6   4   5       57.32       63.34      2.96 o
  -5   4   5      366.48      377.07      6.92 o
  -4   4   5      231.35      231.16      4.11 o
  -3   4   5        0.00        0.11      0.20 o
  -2   4   5      296.75      282.56      5.44 o
  -1   4   5       11.22        6.76      0.47 o
   0   4   5      833.87      823.70     13.38 o
   1   4   5       70.27       73.65      2.04 o
   2   4   5        0.24        0.87      0.52 o
   3   4   5        4.51        4.07      0.90 o
  -6   5   5        3.33        3.13      0.96 o
  -5   5   5        2.82        3.44      0.51 o
  -4   5   5      101.42      111.04      2.18 o
  -3   5   5        4.19        2.65      0.31 o
  -2   5   5       13.78       15.13      0.58 o
  -1   5   5        9.71        7.81      0.65 o
   0   5   5      207.74      197.11      4.04 o
   1   5   5       88.79       92.12      2.97 o
   2   5   5        0.59        0.32      0.58 o
   3   5   5        2.63        1.64      0.80 o
  -5   6   5        0.61        0.82      0.35 o
  -4   6   5       83.34       92.76      1.94 o
  -3   6   5       13.45        9.96      0.78 o
  -2   6   5        0.07        0.25      0.25 o
  -1   6   5       94.27       91.47      2.48 o
   0   6   5       43.42       39.33      1.44 o
   1   6   5        1.82        2.70      0.58 o
   2   6   5       12.01       14.56      1.69 o
  -5   7   5       28.10       32.49      1.11 o
  -4   7   5        1.22        0.91      0.37 o
  -3   7   5      128.92      118.34      2.64 o
  -2   7   5       27.43       24.64      1.67 o
  -1   7   5       16.48       17.01      1.39 o
   0   7   5       87.38       90.89      2.67 o
   1   7   5       12.41        9.55      1.41 o
  -4   8   5        0.47        0.28      0.38 o
  -3   8   5       56.31       60.70      1.71 o
  -2   8   5        0.19        1.04      0.45 o
  -1   8   5        1.79        2.85      0.59 o
   0   8   5        0.38        0.37      0.45 o
   0  -9   6        0.55        0.14      1.02 o
   1  -9   6        0.74        1.07      0.68 o
   2  -9   6       16.10       19.12      1.03 o
   3  -9   6        2.80        2.09      0.69 o
  -2  -8   6        8.33        7.69      1.98 o
  -1  -8   6        2.41        3.03      1.33 o
   0  -8   6        0.00        0.34      0.50 o
   1  -8   6      129.68      138.24      3.61 o
   2  -8   6       92.41       95.03      3.09 o
   3  -8   6       24.69       28.00      1.49 o
   4  -8   6        0.16        2.24      1.05 o
  -3  -7   6        7.71        6.17      1.77 o
  -2  -7   6        0.39        1.24      1.08 o
  -1  -7   6        1.29        1.10      1.16 o
   0  -7   6       56.69       59.87      1.73 o
   1  -7   6      407.26      433.36      8.10 o
   2  -7   6        1.86        0.46      0.41 o
   3  -7   6       34.93       36.13      1.58 o
   4  -7   6        0.02        0.02      0.26 o
  -3  -6   6       12.26       10.86      1.97 o
  -2  -6   6      101.63       99.61      5.35 o
  -1  -6   6        4.59        3.76      0.61 o
   0  -6   6        3.03        4.24      0.47 o
   1  -6   6      114.55      120.87      2.60 o
   2  -6   6       24.37       22.99      1.11 o
   3  -6   6        0.63        1.09      0.34 o
   4  -6   6       30.95       37.61      2.53 o
   5  -6   6        1.92        2.62      1.20 o
  -4  -5   6       22.74       22.00      2.75 o
  -3  -5   6        1.52        1.05      0.96 o
  -2  -5   6      102.45       93.61      3.34 o
  -1  -5   6        0.22        0.35      0.35 o
   0  -5   6       10.39       10.31      0.70 o
   1  -5   6       46.00       45.28      1.17 o
   2  -5   6      166.38      165.07      7.26 o
   3  -5   6      108.07       93.93      4.29 o
   4  -5   6      191.83      182.79      7.86 o
   5  -5   6        0.05        0.38      1.00 o
  -5  -4   6       74.35       74.56      4.82 o
  -4  -4   6       45.57       43.67      3.48 o
  -3  -4   6        4.65        3.61      1.14 o
  -2  -4   6        4.00        3.12      0.44 o
  -1  -4   6       17.99       18.49      0.78 o
   0  -4   6       57.86       59.82      1.44 o
   1  -4   6        0.25        1.12      0.24 o
   2  -4   6      247.49      244.44      9.43 o
   3  -4   6       91.08       85.90      4.10 o
   4  -4   6        3.01        2.42      1.06 o
   5  -4   6        4.14        2.47      1.30 o
  -5  -3   6        3.36        3.59      0.71 o
  -4  -3   6        7.81        9.57      0.93 o
  -3  -3   6        0.03        0.68      0.41 o
  -2  -3   6        0.15        0.09      0.27 o
  -1  -3   6      431.07      418.02      9.98 o
   0  -3   6      147.42      129.72      2.58 o
   1  -3   6      100.64      115.86      2.63 o
   2  -3   6      222.24      236.38      6.19 o
   3  -3   6       48.84       38.00      2.39 o
  -5  -2   6        2.80        5.01      0.72 o
  -4  -2   6       72.82       66.06      3.12 o
  -3  -2   6      243.87      257.86      7.09 o
  -2  -2   6     1447.35     1475.13     25.44 o
  -1  -2   6       86.41       89.65      1.74 o
   0  -2   6      403.45      443.91     12.55 o
   1  -2   6        8.89        9.48      0.58 o
   2  -2   6        0.20        0.09      0.29 o
  -6  -1   6       14.84       16.53      1.68 o
  -5  -1   6       47.18       54.72      3.14 o
  -4  -1   6       24.95       22.94      1.10 o
  -3  -1   6      615.03      635.61     10.22 o
  -2  -1   6      314.60      335.51      6.91 o
  -1  -1   6       28.74       28.02      1.08 o
   0  -1   6        0.32        0.30      0.18 o
   1  -1   6        0.13        0.13      0.15 o
   2  -1   6       21.18       24.33      0.93 o
   3  -1   6       99.25      104.14      2.76 o
   4  -1   6       52.62       52.69      2.16 o
   5  -1   6       14.25       14.66      1.12 o
  -6   0   6       12.62       11.64      1.41 o
  -5   0   6       22.60       21.13      1.21 o
  -4   0   6       13.80       11.43      0.78 o
  -3   0   6        0.85        0.05      0.25 o
  -2   0   6      315.38      308.90      7.43 o
  -1   0   6      217.62      230.51      5.06 o
   0   0   6      271.91      292.99      4.75 o
   1   0   6      241.86      259.13      5.41 o
   2   0   6        1.44        1.93      0.48 o
   3   0   6      184.76      185.87      4.20 o
   4   0   6        0.04        0.27      0.25 o
   5   0   6        9.92        9.37      1.05 o
  -6   1   6       12.65        9.90      1.94 o
  -5   1   6        1.81        1.80      0.49 o
  -4   1   6        0.21        0.40      0.31 o
  -3   1   6      134.99      139.69      3.03 o
  -2   1   6       66.21       67.95      1.50 o
  -1   1   6      306.03      295.69      6.31 o
   0   1   6      305.09      343.21      7.15 o
   1   1   6       44.84       45.76      1.23 o
   2   1   6       24.68       26.13      0.79 o
   3   1   6       53.10       54.36      1.55 o
   4   1   6       24.13       22.55      2.80 o
  -6   2   6       34.47       36.16      2.32 o
  -5   2   6        7.54        6.89      0.84 o
  -4   2   6        3.01        1.99      0.40 o
  -3   2   6       57.13       62.14      1.64 o
  -2   2   6       92.81       92.53      2.08 o
  -1   2   6        0.56        0.92      0.27 o
   0   2   6        0.76        0.79      0.17 o
   1   2   6      413.24      420.36      9.02 o
   2   2   6        2.02        1.89      0.32 o
   3   2   6      103.26      101.47      3.77 o
   4   2   6        1.29        2.22      0.68 o
  -6   3   6       78.51       81.38      3.55 o
  -5   3   6       30.55       32.04      1.36 o
  -4   3   6        1.85        1.99      0.33 o
  -3   3   6       64.45       62.98      1.47 o
  -2   3   6      263.15      260.26      5.07 o
  -1   3   6       67.81       63.57      1.54 o
   0   3   6        0.76        1.44      0.33 o
   1   3   6       71.42       69.39      2.28 o
   2   3   6       20.39       20.63      1.13 o
   3   3   6       14.74       11.18      1.16 o
   4   3   6        7.71        8.75      1.18 o
  -6   4   6       53.38       52.19      4.13 o
  -5   4   6       19.67       24.67      1.22 o
  -4   4   6       34.68       30.53      0.95 o
  -3   4   6       24.19       23.49      0.79 o
  -2   4   6       21.19       22.74      1.63 o
  -1   4   6       15.18       13.50      0.77 o
   0   4   6       21.50       18.84      0.75 o
   1   4   6       23.88       20.29      0.91 o
   2   4   6       26.78       26.01      1.80 o
   3   4   6        0.31        0.07      0.52 o
  -6   5   6        8.33        6.50      1.13 o
  -5   5   6        2.97        2.61      0.43 o
  -4   5   6       54.12       51.82      1.19 o
  -3   5   6       50.44       48.25      1.37 o
  -2   5   6        6.91        7.04      0.50 o
  -1   5   6      327.06      313.40      6.09 o
   0   5   6       34.24       34.16      1.12 o
   1   5   6        9.45       11.56      0.95 o
   2   5   6        5.81        5.12      1.01 o
  -5   6   6       17.11       15.52      0.80 o
  -4   6   6       11.70       10.63      0.60 o
  -3   6   6        8.25        7.43      0.50 o
  -2   6   6       40.18       42.14      1.26 o
  -1   6   6        0.02       -0.03      0.33 o
   0   6   6      236.06      227.77      5.32 o
   1   6   6       80.09       85.41      4.27 o
   2   6   6       46.26       52.48      3.19 o
  -5   7   6       10.58       12.67      1.71 o
  -4   7   6        9.02        7.05      0.74 o
  -3   7   6       61.95       56.69      1.59 o
  -2   7   6      103.20      100.67      2.80 o
  -1   7   6       17.94       17.70      1.01 o
   0   7   6        4.46        6.15      0.71 o
   1   7   6        1.27        1.29      0.83 o
  -4   8   6       10.34       10.99      0.88 o
  -3   8   6        0.11        0.62      0.43 o
  -2   8   6        9.12        8.07      0.79 o
  -1   8   6        0.00        0.56      0.48 o
   0  -9   7       12.91       13.29      1.99 o
   1  -9   7        3.55        3.32      0.82 o
   2  -9   7       12.49       14.92      1.28 o
  -2  -8   7        5.59        5.73      1.72 o
  -1  -8   7        7.22        7.07      1.65 o
   0  -8   7        0.38        0.44      0.51 o
   1  -8   7       42.43       41.71      1.60 o
   2  -8   7        1.14        1.23      0.55 o
   3  -8   7        1.13        1.05      0.51 o
   4  -8   7        9.48        9.06      0.89 o
  -3  -7   7        4.89        4.40      1.70 o
  -2  -7   7        2.36        3.10      1.32 o
  -1  -7   7       10.46       11.65      1.28 o
   0  -7   7       16.37       17.37      0.93 o
   1  -7   7       21.58       22.38      1.04 o
   2  -7   7       44.52       42.42      2.24 o
   3  -7   7       27.90       26.83      1.60 o
   4  -7   7        4.50        3.66      0.58 o
  -3  -6   7        1.20        2.24      1.35 o
  -2  -6   7        4.45        5.54      1.45 o
  -1  -6   7        9.39        7.19      0.80 o
   0  -6   7       18.36       18.70      0.86 o
   1  -6   7        1.50        1.63      0.34 o
   2  -6   7        2.41        3.70      0.50 o
   3  -6   7       69.56       64.50      4.40 o
   4  -6   7       12.92        9.66      0.72 o
  -4  -5   7        1.43        2.58      1.39 o
  -3  -5   7       64.89       66.51      4.32 o
  -2  -5   7       12.58       11.29      1.18 o
  -1  -5   7       92.18       88.93      2.61 o
   0  -5   7        0.15        1.51      0.32 o
   1  -5   7       42.33       43.64      1.35 o
   2  -5   7       16.45       15.65      0.81 o
   3  -5   7        1.97        0.66      0.30 o
   4  -5   7        0.12        0.57      0.83 o
   5  -5   7        1.90        2.87      1.36 o
  -4  -4   7        0.43       -0.41      0.91 o
  -3  -4   7       16.35       21.21      2.36 o
  -2  -4   7        1.36        1.72      0.68 o
  -1  -4   7       13.99       14.53      0.74 o
   0  -4   7       18.72       18.37      0.87 o
   1  -4   7        0.10       -0.18      0.18 o
   2  -4   7       63.23       67.26      2.55 o
   3  -4   7       14.84       13.55      1.36 o
   4  -4   7        0.01        0.44      0.85 o
   5  -4   7        0.00        0.62      1.16 o
  -5  -3   7       10.78       10.93      1.09 o
  -4  -3   7        0.37        0.77      0.54 o
  -3  -3   7        7.30        6.48      0.82 o
  -2  -3   7       20.09       18.80      0.86 o
  -1  -3   7      291.28      304.58      7.64 o
   0  -3   7       73.52       80.43      2.03 o
   1  -3   7       20.13       22.95      0.74 o
   2  -3   7       24.79       28.86      0.89 o
   3  -3   7       35.55       33.91      2.24 o
  -5  -2   7        5.75        7.68      1.51 o
  -4  -2   7        0.01        0.43      0.69 o
  -3  -2   7       10.37       10.89      1.66 o
  -2  -2   7      363.90      381.24      8.33 o
  -1  -2   7      204.90      205.11      3.54 o
   0  -2   7        1.48        1.33      0.36 o
   1  -2   7       43.21       47.31      1.86 o
   2  -2   7      226.50      240.55      8.86 o
   3  -2   7      651.75      654.14     22.70 o
  -6  -1   7        4.07        3.99      0.70 o
  -5  -1   7       14.74       10.80      0.97 o
  -4  -1   7       15.20       17.66      1.04 o
  -3  -1   7        6.96        5.66      0.54 o
  -2  -1   7        0.37       -0.19      0.24 o
  -1  -1   7       55.17       55.70      1.68 o
   0  -1   7      185.69      205.06      5.64 o
   1  -1   7        9.04        8.99      0.51 o
   2  -1   7      159.74      153.99      3.45 o
   3  -1   7      104.20      102.16      3.94 o
   4  -1   7      137.39      139.06      5.13 o
   5  -1   7        0.00        0.01      0.36 o
  -6   0   7        4.30        2.66      0.60 o
  -5   0   7        1.74        0.65      0.48 o
  -4   0   7       20.47       20.62      1.06 o
  -3   0   7       55.42       55.08      1.43 o
  -2   0   7      361.40      349.85      7.62 o
  -1   0   7      204.06      208.75      4.73 o
   0   0   7       91.12       85.94      2.35 o
   1   0   7       92.71       95.39      2.26 o
   2   0   7        0.20        0.58      0.38 o
   3   0   7       18.46       15.28      0.66 o
   4   0   7       12.19       14.60      0.95 o
  -6   1   7        2.31        2.52      0.78 o
  -5   1   7       19.69       18.09      1.20 o
  -4   1   7        4.97        5.70      0.65 o
  -3   1   7       83.65       78.93      1.81 o
  -2   1   7      276.59      276.47      5.28 o
  -1   1   7        7.53        7.51      0.71 o
   0   1   7      328.33      348.14      8.36 o
   1   1   7       26.35       26.36      1.03 o
   2   1   7       65.55       55.45      2.03 o
   3   1   7       81.86       78.47      2.11 o
   4   1   7       30.08       30.94      1.78 o
  -6   2   7       10.03        8.17      1.24 o
  -5   2   7       30.23       31.55      1.40 o
  -4   2   7       61.33       60.27      1.71 o
  -3   2   7      158.12      162.33      3.11 o
  -2   2   7       63.01       55.56      1.46 o
  -1   2   7       30.46       29.40      1.01 o
   0   2   7       21.14       15.15      0.61 o
   1   2   7      113.52      106.92      2.68 o
   2   2   7       21.32       18.01      2.34 o
   3   2   7        0.01        0.68      0.38 o
   4   2   7       30.74       33.73      2.09 o
  -6   3   7        1.22        2.50      0.51 o
  -5   3   7        5.67        4.59      0.83 o
  -4   3   7       88.47       92.89      2.05 o
  -3   3   7       91.43       90.43      1.97 o
  -2   3   7        0.33        0.79      0.27 o
  -1   3   7       22.48       19.18      0.74 o
   0   3   7       23.22       20.21      0.75 o
   1   3   7       21.91       26.81      1.02 o
   2   3   7      105.16       93.75      3.17 o
   3   3   7       30.75       30.17      1.96 o
  -6   4   7        0.76        0.78      0.33 o
  -5   4   7        0.58        1.35      0.52 o
  -4   4   7        4.76        4.86      0.46 o
  -3   4   7        0.04        0.48      0.26 o
  -2   4   7        9.25       10.24      0.93 o
  -1   4   7     1159.29     1100.37     22.30 o
   0   4   7      614.57      593.85     11.02 o
   1   4   7       11.59       11.51      0.72 o
   2   4   7       10.28       10.41      1.22 o
   3   4   7       28.17       25.79      1.95 o
  -6   5   7       15.41       16.15      1.01 o
  -5   5   7      114.40      117.52      3.34 o
  -4   5   7       46.22       45.40      1.38 o
  -3   5   7       93.34       84.69      2.09 o
  -2   5   7       95.71       91.85      2.20 o
  -1   5   7       11.39        9.76      0.61 o
   0   5   7        2.71        2.56      0.44 o
   1   5   7        0.44        0.84      0.63 o
   2   5   7        1.30        4.48      1.04 o
  -5   6   7        8.48        9.55      0.70 o
  -4   6   7        4.01        4.07      0.45 o
  -3   6   7        0.80        0.71      0.33 o
  -2   6   7      107.73      104.52      3.72 o
  -1   6   7       55.88       58.57      1.94 o
   0   6   7       15.96       14.33      0.92 o
   1   6   7       23.75       24.39      2.02 o
  -4   7   7        5.09        5.42      0.68 o
  -3   7   7       24.17       22.97      1.13 o
  -2   7   7        0.16        0.36      0.41 o
  -1   7   7       75.87       81.99      2.49 o
   0   7   7        7.72        9.27      1.25 o
  -3   8   7        0.06        0.73      0.48 o
  -2   8   7       10.42       15.55      1.07 o
   1  -9   8        4.36        3.99      1.24 o
   2  -9   8       23.02       23.20      2.37 o
  -1  -8   8       11.30        9.63      1.97 o
   0  -8   8       86.93       91.97      4.81 o
   1  -8   8       88.78       90.81      2.64 o
   2  -8   8        4.14        4.04      0.72 o
   3  -8   8        8.58       10.87      1.39 o
  -2  -7   8       21.19       16.09      2.36 o
  -1  -7   8       12.00        9.34      1.18 o
   0  -7   8      144.71      159.38      4.19 o
   1  -7   8       15.19       17.74      1.26 o
   2  -7   8       16.80       17.51      1.10 o
   3  -7   8        1.72        1.25      0.44 o
   4  -7   8        5.35        3.72      0.73 o
  -3  -6   8        5.76        3.00      1.45 o
  -2  -6   8        3.45        3.28      1.29 o
  -1  -6   8        4.06        3.33      0.82 o
   0  -6   8        2.37        1.89      0.51 o
   1  -6   8        3.54        4.93      1.33 o
   2  -6   8       39.21       39.09      1.57 o
   3  -6   8       96.53       85.70      4.53 o
   4  -6   8       20.34       19.58      2.87 o
  -4  -5   8        9.08        6.20      1.81 o
  -3  -5   8       33.30       36.93      3.19 o
  -2  -5   8       40.21       39.39      2.08 o
  -1  -5   8        7.07        5.08      0.67 o
   0  -5   8       61.97       64.11      2.00 o
   1  -5   8        3.33        3.13      0.44 o
   2  -5   8      211.33      201.64      8.78 o
   3  -5   8       87.62       78.00      2.48 o
   4  -5   8        0.96        1.52      0.93 o
  -4  -4   8        0.27        1.16      1.16 o
  -3  -4   8       31.89       25.17      2.60 o
  -2  -4   8        0.05       -0.16      0.50 o
  -1  -4   8        7.34        6.21      0.66 o
   0  -4   8      391.17      413.66     10.38 o
   1  -4   8      131.21      136.31      3.29 o
   2  -4   8        0.37        0.21      0.23 o
   3  -4   8        1.87        1.77      0.49 o
   4  -4   8       70.91       69.34      3.88 o
   5  -4   8        2.02        5.14      1.59 o
  -5  -3   8        5.54        6.21      1.78 o
  -4  -3   8       14.62       13.70      2.14 o
  -3  -3   8      468.28      437.74     17.13 o
  -2  -3   8       93.88       90.92      4.56 o
  -1  -3   8       75.09       80.08      2.05 o
   0  -3   8      114.20      121.07      3.79 o
   1  -3   8      120.75      128.18      3.84 o
   2  -3   8       31.46       29.22      1.13 o
   3  -3   8        1.14        1.69      0.77 o
  -5  -2   8        0.70        0.31      0.57 o
  -4  -2   8       59.97       61.46      2.16 o
  -3  -2   8      252.43      246.93      5.69 o
  -2  -2   8      105.95      100.35      2.82 o
  -1  -2   8      333.95      338.06      6.30 o
   0  -2   8      277.13      276.66      7.56 o
   1  -2   8       15.50       14.26      2.00 o
   2  -2   8      285.29      289.98      6.25 o
   3  -2   8       41.69       36.12      1.86 o
  -5  -1   8        0.12        0.36      0.53 o
  -4  -1   8       15.11       14.57      1.02 o
  -3  -1   8        3.54        2.66      0.98 o
  -2  -1   8        4.04        3.79      0.58 o
  -1  -1   8      546.68      554.45     10.10 o
   0  -1   8       20.80       21.05      0.91 o
   1  -1   8        8.64       11.01      0.49 o
   2  -1   8     1136.90     1114.34     28.01 o
   3  -1   8       66.68       68.01      2.89 o
   4  -1   8        0.15        0.22      0.22 o
  -6   0   8        3.54        4.04      0.74 o
  -5   0   8       20.78       17.31      1.59 o
  -4   0   8        1.71        1.39      0.49 o
  -3   0   8       84.62       79.62      2.41 o
  -2   0   8       26.93       27.67      2.31 o
  -1   0   8      451.24      499.79      8.97 o
   0   0   8      230.96      252.37      5.43 o
   1   0   8       83.77       77.43      2.32 o
   2   0   8       41.10       36.39      2.01 o
   3   0   8      156.75      152.52      7.17 o
   4   0   8        0.44        1.03      0.36 o
  -6   1   8        0.39        0.57      0.53 o
  -5   1   8        0.03        0.20      0.49 o
  -4   1   8       87.85       88.31      2.29 o
  -3   1   8       38.31       37.02      1.26 o
  -2   1   8      185.43      183.14      4.31 o
  -1   1   8      185.56      191.87      4.34 o
   0   1   8      172.23      170.94      3.85 o
   1   1   8      151.26      145.62      4.02 o
   2   1   8        0.02        0.58      0.38 o
   3   1   8        0.63        0.62      0.72 o
   4   1   8       37.72       44.47      2.32 o
  -6   2   8       21.70       20.36      1.79 o
  -5   2   8       23.89       27.43      1.64 o
  -4   2   8       21.43       22.86      1.05 o
  -3   2   8       49.96       49.81      1.49 o
  -2   2   8       46.74       44.65      1.55 o
  -1   2   8      264.04      260.26      5.72 o
   0   2   8       79.93       76.64      1.82 o
   1   2   8       13.93       16.49      0.86 o
   2   2   8      120.40      113.55      8.88 o
   3   2   8        0.45        0.29      0.45 o
  -6   3   8      117.31      124.17      4.76 o
  -5   3   8       60.99       64.11      2.22 o
  -4   3   8       33.05       33.18      1.09 o
  -3   3   8       40.28       38.99      1.15 o
  -2   3   8       31.54       28.77      1.00 o
  -1   3   8      439.71      443.48      8.37 o
   0   3   8      122.89      120.37      2.66 o
   1   3   8       31.16       21.48      2.24 o
   2   3   8       28.00       27.47      1.84 o
   3   3   8        5.55        4.49      0.88 o
  -6   4   8        2.61        2.06      0.46 o
  -5   4   8       14.86       15.61      1.11 o
  -4   4   8        0.06        0.13      0.31 o
  -3   4   8       24.26       23.52      0.95 o
  -2   4   8      146.36      144.72      3.17 o
  -1   4   8      106.29      103.02      2.40 o
   0   4   8      312.39      299.66      6.60 o
   1   4   8        0.35        0.57      0.57 o
   2   4   8        2.20        1.15      0.67 o
  -5   5   8       14.18       16.66      1.16 o
  -4   5   8        7.96        7.06      0.60 o
  -3   5   8        0.13        0.48      0.30 o
  -2   5   8       25.13       26.05      1.12 o
  -1   5   8        0.01        0.29      0.30 o
   0   5   8        0.23        0.33      0.33 o
   1   5   8        8.74       10.43      1.37 o
   2   5   8       19.15       20.99      1.90 o
  -5   6   8        8.46        7.66      0.71 o
  -4   6   8       47.23       44.37      1.40 o
  -3   6   8        8.07        5.78      0.65 o
  -2   6   8        0.45        0.56      0.38 o
  -1   6   8       65.23       63.16      2.03 o
   0   6   8       25.80       24.71      1.82 o
   1   6   8       89.21       97.75      4.86 o
  -4   7   8       15.33       17.64      1.68 o
  -3   7   8        0.02        0.02      0.39 o
  -2   7   8       17.26       18.87      1.11 o
  -1   7   8        4.19        5.11      0.68 o
   0   7   8       73.55       81.56      3.28 o
   0  -8   9      153.14      164.11      7.27 o
   1  -8   9        1.81        0.56      0.71 o
   2  -8   9        5.11        5.51      1.25 o
   3  -8   9        0.18       -0.41      0.52 o
  -2  -7   9        0.87        0.94      1.20 o
  -1  -7   9        5.99        4.64      1.01 o
   0  -7   9       29.34       27.98      1.74 o
   1  -7   9        2.30        2.74      0.98 o
   2  -7   9        0.63        0.68      0.66 o
   3  -7   9       25.09       26.60      1.98 o
  -3  -6   9       31.46       23.50      2.94 o
  -2  -6   9        0.11        0.99      1.06 o
  -1  -6   9        0.48        0.22      0.60 o
   0  -6   9        5.03        4.42      0.68 o
   1  -6   9       54.98       55.11      3.32 o
   2  -6   9       21.32       19.96      1.72 o
   3  -6   9       38.76       35.82      2.16 o
   4  -6   9        7.18        6.00      0.76 o
  -4  -5   9        0.01        0.97      1.34 o
  -3  -5   9        1.62        0.72      1.09 o
  -2  -5   9       15.53       15.31      2.14 o
  -1  -5   9       70.57       67.46      2.49 o
   0  -5   9        8.10        9.69      0.78 o
   1  -5   9       73.60       74.12      2.40 o
   2  -5   9       66.69       56.58      2.98 o
   3  -5   9        4.30        2.52      0.56 o
  -4  -4   9        5.37        3.69      1.52 o
  -3  -4   9        0.27        0.17      1.00 o
  -2  -4   9       63.19       63.56      3.19 o
  -1  -4   9       37.03       34.56      1.46 o
   0  -4   9        2.61        2.33      0.63 o
   1  -4   9       20.10       22.54      1.76 o
   2  -4   9       42.03       41.71      2.50 o
   3  -4   9        5.43        6.38      0.72 o
  -5  -3   9       16.32       11.98      2.37 o
  -4  -3   9       79.18       65.73      4.48 o
  -3  -3   9       48.11       38.55      3.11 o
  -2  -3   9        1.80        2.63      0.57 o
  -1  -3   9       81.12       90.37      3.30 o
   0  -3   9        2.52        2.25      0.57 o
   1  -3   9        1.78        1.33      0.60 o
   2  -3   9       48.59       48.91      1.66 o
   3  -3   9       43.01       47.17      1.41 o
  -5  -2   9        4.69        2.91      1.37 o
  -4  -2   9      170.83      172.79      5.86 o
  -3  -2   9       45.71       47.83      3.45 o
  -2  -2   9       12.06       12.12      0.92 o
  -1  -2   9       16.58       15.51      1.78 o
   0  -2   9        2.26        2.30      0.88 o
   1  -2   9       29.77       34.61      2.20 o
   2  -2   9      108.27      117.00      3.58 o
   3  -2   9       19.80       19.54      1.10 o
  -5  -1   9        0.18        1.76      1.29 o
  -4  -1   9       12.40       11.42      1.33 o
  -3  -1   9       90.57       96.85      2.93 o
  -2  -1   9       37.11       38.87      1.24 o
  -1  -1   9       14.94       15.44      0.82 o
   0  -1   9      128.10      139.70      3.46 o
   1  -1   9        0.67        0.94      0.22 o
   2  -1   9       11.56       12.72      0.90 o
   3  -1   9        3.65        3.64      0.62 o
  -5   0   9        4.10        3.38      0.68 o
  -4   0   9       41.18       39.85      1.66 o
  -3   0   9        2.06        1.91      0.45 o
  -2   0   9      116.39      115.63      2.61 o
  -1   0   9       18.92       19.83      1.01 o
   0   0   9        1.99        1.93      0.31 o
   1   0   9       51.31       52.45      2.89 o
   2   0   9       14.23       12.23      1.19 o
   3   0   9       24.82       22.69      1.18 o
   4   0   9       22.99       23.17      1.46 o
  -6   1   9        1.25        1.11      0.57 o
  -5   1   9        0.18        0.61      0.48 o
  -4   1   9        6.00        5.34      0.64 o
  -3   1   9       16.48       16.68      0.88 o
  -2   1   9        3.58        2.79      0.39 o
  -1   1   9        9.78       10.13      0.60 o
   0   1   9      231.89      247.81      6.71 o
   1   1   9        1.99        1.40      0.63 o
   2   1   9       41.42       36.03      2.95 o
   3   1   9       20.79       21.71      1.22 o
  -6   2   9        1.82        1.76      0.64 o
  -5   2   9       30.26       30.31      1.64 o
  -4   2   9       36.12       36.05      1.47 o
  -3   2   9       99.79      107.87      2.96 o
  -2   2   9       29.46       28.11      1.12 o
  -1   2   9        0.06        0.18      0.26 o
   0   2   9       12.85       11.32      0.60 o
   1   2   9       56.33       52.87      2.21 o
   2   2   9       79.74       73.05      3.45 o
   3   2   9       21.00       21.66      1.61 o
  -6   3   9       18.34       22.71      1.85 o
  -5   3   9       22.49       22.92      1.35 o
  -4   3   9       43.96       45.76      1.52 o
  -3   3   9       13.81       13.84      0.78 o
  -2   3   9        7.95        7.52      0.70 o
  -1   3   9      218.69      216.34      4.43 o
   0   3   9        0.59        1.13      0.31 o
   1   3   9        0.43        0.79      0.56 o
   2   3   9       11.31       11.19      1.27 o
   3   3   9        9.07        7.55      1.12 o
  -5   4   9       30.30       30.60      2.25 o
  -4   4   9        2.70        2.05      0.44 o
  -3   4   9        8.33        7.95      0.74 o
  -2   4   9      101.27      103.93      2.48 o
  -1   4   9        9.29        9.53      0.69 o
   0   4   9       20.08       18.61      0.93 o
   1   4   9       39.38       34.10      2.26 o
   2   4   9        2.32        1.08      0.73 o
  -5   5   9        0.27        0.00      0.66 o
  -4   5   9        0.86        1.38      0.48 o
  -3   5   9      104.19      112.68      3.05 o
  -2   5   9        9.04        8.96      0.96 o
  -1   5   9      181.98      182.65      4.41 o
   0   5   9       93.31       96.71      2.70 o
   1   5   9       87.80       97.63      4.77 o
  -4   6   9       43.69       44.52      1.70 o
  -3   6   9       65.20       63.87      2.93 o
  -2   6   9        9.74       11.48      0.85 o
  -1   6   9        0.00        0.68      0.40 o
   0   6   9       10.64        9.22      1.08 o
  -3   7   9       10.05        9.45      0.86 o
  -2   7   9        2.01        1.88      0.53 o
  -1   7   9        9.23        8.75      0.88 o
   0  -8  10        4.52        2.47      1.32 o
   1  -8  10       28.03       32.97      2.94 o
   2  -8  10       13.81       15.59      1.95 o
  -2  -7  10        0.41        1.07      1.34 o
  -1  -7  10        9.72        9.07      1.81 o
   0  -7  10        0.06        0.69      0.66 o
   1  -7  10        4.61        4.07      1.17 o
   2  -7  10       54.43       56.08      3.47 o
   3  -7  10        0.08        0.55      0.60 o
  -3  -6  10        0.00        0.20      1.33 o
  -2  -6  10        9.32        4.51      1.55 o
  -1  -6  10        0.31        0.27      0.69 o
   0  -6  10        4.17        3.90      0.78 o
   1  -6  10        3.96        2.10      0.84 o
   2  -6  10        9.13        7.11      1.17 o
   3  -6  10        2.99        1.68      0.62 o
  -3  -5  10        1.73        0.82      1.19 o
  -2  -5  10        5.39        4.47      0.98 o
  -1  -5  10       71.38       81.14      2.63 o
   0  -5  10        4.13        3.31      1.03 o
   1  -5  10       68.38       65.36      3.72 o
   2  -5  10       18.00       17.32      1.58 o
   3  -5  10        9.09        9.30      1.06 o
   4  -5  10        5.41        5.47      0.73 o
  -4  -4  10        0.36       -0.81      1.08 o
  -3  -4  10        0.39        2.44      1.26 o
  -2  -4  10       65.74       61.38      2.93 o
  -1  -4  10        0.62        0.89      0.46 o
   0  -4  10        3.91        3.72      0.72 o
   1  -4  10        0.75        0.32      0.56 o
   2  -4  10        7.61        8.21      1.08 o
   3  -4  10      151.04      146.92      6.12 o
  -4  -3  10        3.26        2.48      1.43 o
  -3  -3  10       55.89       54.90      3.89 o
  -2  -3  10        8.25        8.73      0.90 o
  -1  -3  10        8.41        7.45      0.95 o
   0  -3  10       11.71       10.16      0.96 o
   1  -3  10      136.86      154.93      6.85 o
   2  -3  10      389.45      385.91     14.89 o
   3  -3  10       47.20       48.55      1.84 o
  -5  -2  10        1.04        1.03      1.42 o
  -4  -2  10       23.68       20.59      1.85 o
  -3  -2  10       16.19       17.31      1.60 o
  -2  -2  10        1.07        0.37      0.55 o
  -1  -2  10       21.59       21.83      1.45 o
   0  -2  10       21.54       22.90      1.27 o
   1  -2  10      596.72      603.26     26.14 o
   2  -2  10      102.86      106.61      3.44 o
   3  -2  10      179.01      182.01      5.16 o
  -5  -1  10        8.11        7.69      1.32 o
  -4  -1  10        7.60        6.13      1.61 o
  -3  -1  10       35.92       35.49      2.06 o
  -2  -1  10       85.16       78.26      2.28 o
  -1  -1  10       10.63       12.66      0.93 o
   0  -1  10       28.95       29.95      2.07 o
   1  -1  10        4.75        2.52      1.16 o
   2  -1  10        0.70       -0.26      0.47 o
   3  -1  10       26.14       27.59      1.68 o
  -5   0  10        0.12        0.20      0.76 o
  -4   0  10       21.73       21.85      1.36 o
  -3   0  10        6.08        5.15      0.71 o
  -2   0  10        8.87       10.18      0.97 o
  -1   0  10       49.99       49.42      1.46 o
   0   0  10        0.05        1.14      0.44 o
   1   0  10       21.01       18.72      1.67 o
   2   0  10       81.90       80.45      3.78 o
   3   0  10       28.55       32.57      1.88 o
  -5   1  10       18.19       16.88      1.48 o
  -4   1  10       80.20       79.12      2.62 o
  -3   1  10        3.30        3.73      0.60 o
  -2   1  10       43.55       46.04      1.54 o
  -1   1  10        0.58        0.90      0.29 o
   0   1  10        6.52        5.72      0.74 o
   1   1  10      131.67      115.73      5.21 o
   2   1  10       20.13       25.45      1.77 o
   3   1  10      108.60      117.60      4.93 o
  -5   2  10        3.10        3.01      0.92 o
  -4   2  10        5.73        6.10      1.27 o
  -3   2  10        2.96        3.32      0.55 o
  -2   2  10       33.53       33.62      1.28 o
  -1   2  10       15.61       14.57      0.78 o
   0   2  10       35.56       43.56      2.76 o
   1   2  10       15.54       10.29      1.24 o
   2   2  10       10.89        9.91      1.16 o
   3   2  10       13.22       13.88      1.39 o
  -5   3  10       21.34       20.58      3.92 o
  -4   3  10        9.95        9.31      0.76 o
  -3   3  10       15.66       15.18      0.85 o
  -2   3  10      611.79      604.75     11.36 o
  -1   3  10      105.18      102.65      2.71 o
   0   3  10       28.45       27.15      1.11 o
   1   3  10       38.73       37.17      2.36 o
   2   3  10       40.41       37.42      2.38 o
  -5   4  10       44.99       46.03      2.35 o
  -4   4  10       63.21       65.56      2.18 o
  -3   4  10       67.50       66.15      2.11 o
  -2   4  10       88.90       90.32      2.56 o
  -1   4  10       12.75       12.00      0.80 o
   0   4  10        8.25        8.78      0.91 o
   1   4  10        5.32        2.60      0.85 o
  -5   5  10       10.97       11.87      1.30 o
  -4   5  10        4.76        2.98      0.60 o
  -3   5  10       22.86       23.98      1.19 o
  -2   5  10       45.64       45.45      1.65 o
  -1   5  10       61.39       56.49      1.88 o
   0   5  10       31.37       33.28      2.14 o
   1   5  10       15.00       15.66      1.77 o
  -4   6  10        3.47        4.25      0.70 o
  -3   6  10       38.34       39.56      1.90 o
  -2   6  10       50.92       54.44      1.91 o
  -1   6  10       47.90       57.68      2.89 o
  -1  -7  11        2.14        0.46      1.31 o
   0  -7  11        4.52        4.40      1.44 o
   1  -7  11       17.89       18.78      2.24 o
   2  -7  11       21.91       17.12      1.95 o
  -2  -6  11        1.94        2.76      1.46 o
  -1  -6  11       21.26       20.57      2.25 o
   0  -6  11       17.57       16.50      2.10 o
   1  -6  11      164.80      172.55      8.08 o
   2  -6  11       45.39       44.45      2.99 o
   3  -6  11        0.10       -0.17      0.53 o
  -3  -5  11        2.28        3.14      1.57 o
  -2  -5  11        1.00        1.14      1.10 o
  -1  -5  11       54.91       54.28      2.10 o
   0  -5  11        9.58        9.05      1.59 o
   1  -5  11        0.42        0.02      0.64 o
   2  -5  11        3.07        3.49      0.92 o
   3  -5  11       49.42       50.95      2.93 o
  -4  -4  11      116.87      101.42      6.31 o
  -3  -4  11       15.09       13.94      2.25 o
  -2  -4  11       93.92      101.86      3.83 o
  -1  -4  11       64.21       66.04      2.90 o
   0  -4  11        6.27        5.03      1.23 o
   1  -4  11       44.88       39.81      2.77 o
   2  -4  11        0.56        0.96      0.60 o
   3  -4  11       12.71       11.28      0.93 o
  -4  -3  11      116.40      115.59      4.75 o
  -3  -3  11       17.58       17.63      2.43 o
  -2  -3  11       48.84       49.95      3.55 o
  -1  -3  11      103.72      106.97      3.88 o
   0  -3  11        0.13        0.34      0.70 o
   1  -3  11      106.63      109.36      5.40 o
   2  -3  11        8.41        9.77      0.95 o
   3  -3  11        1.52        0.92      0.47 o
  -5  -2  11        0.06        0.60      1.04 o
  -4  -2  11        0.18        1.44      0.95 o
  -3  -2  11        0.35        0.60      0.74 o
  -2  -2  11      114.35      116.73      3.50 o
  -1  -2  11        4.16        4.33      0.70 o
   0  -2  11       11.61       12.20      0.87 o
   1  -2  11      428.31      439.87     11.99 o
   2  -2  11       17.62       16.84      1.18 o
   3  -2  11       23.59       23.37      1.68 o
  -5  -1  11        2.71        1.91      1.01 o
  -4  -1  11        7.72        6.69      1.25 o
  -3  -1  11       10.16        8.63      1.22 o
  -2  -1  11       83.92       83.74      3.34 o
  -1  -1  11       48.34       52.95      4.24 o
   0  -1  11      152.16      153.66      4.63 o
   1  -1  11        1.80        2.23      0.96 o
   2  -1  11      121.06      114.59      5.14 o
   3  -1  11        1.77        0.83      0.56 o
  -5   0  11       54.43       57.57      2.39 o
  -4   0  11       14.56       12.46      1.11 o
  -3   0  11       85.18       94.14      3.03 o
  -2   0  11      102.77      101.41      3.72 o
  -1   0  11       61.21       60.06      2.45 o
   0   0  11       95.18       97.20      3.19 o
   1   0  11        4.61        3.71      0.94 o
   2   0  11        0.01        0.16      0.47 o
   3   0  11       50.05       49.74      2.58 o
  -5   1  11        3.30        2.56      0.79 o
  -4   1  11        3.72        4.00      0.74 o
  -3   1  11        8.29        8.55      0.80 o
  -2   1  11       77.28       78.29      2.26 o
  -1   1  11       39.12       43.43      4.75 o
   0   1  11       11.36       11.07      1.50 o
   1   1  11       19.10       20.75      1.81 o
   2   1  11        2.81        3.15      0.80 o
   3   1  11        2.79        3.07      0.79 o
  -5   2  11       15.61       14.76      1.43 o
  -4   2  11        2.11        1.44      0.57 o
  -3   2  11       48.19       50.66      1.80 o
  -2   2  11       98.55      103.06      3.06 o
  -1   2  11       62.75       66.32      1.96 o
   0   2  11       84.01       74.51      4.01 o
   1   2  11       13.51       15.02      1.56 o
   2   2  11        3.20        1.69      0.72 o
  -5   3  11        0.12        0.75      0.90 o
  -4   3  11        6.09        7.52      0.84 o
  -3   3  11      161.48      173.11      5.51 o
  -2   3  11       20.48       19.14      1.03 o
  -1   3  11      179.53      182.35      4.77 o
   0   3  11        0.42        1.67      0.77 o
   1   3  11        1.15        2.72      0.87 o
   2   3  11        4.90        2.89      0.88 o
  -5   4  11        0.71        1.37      0.77 o
  -4   4  11        0.04        0.12      0.49 o
  -3   4  11        7.61        7.77      0.76 o
  -2   4  11       36.20       36.83      2.06 o
  -1   4  11        0.40        0.53      0.40 o
   0   4  11        0.78        0.59      0.71 o
   1   4  11       37.30       43.94      2.82 o
  -4   5  11        0.50        0.10      0.47 o
  -3   5  11        3.07        2.49      0.57 o
  -2   5  11       35.16       35.66      2.00 o
  -1   5  11       14.63       15.31      0.99 o
   0   5  11       36.34       37.94      2.70 o
  -3   6  11       14.79       17.92      1.15 o
  -2   6  11        9.64       11.67      0.97 o
  -1  -7  12        0.13        1.01      1.27 o
   1  -7  12        0.90        0.34      0.86 o
  -2  -6  12       19.36       12.80      2.34 o
   0  -6  12        3.12        2.39      1.18 o
   1  -6  12        9.41        7.37      1.55 o
   2  -6  12        2.32        1.98      0.93 o
  -3  -5  12        2.24        3.02      1.66 o
  -2  -5  12        0.30        3.38      1.47 o
  -1  -5  12        8.12        7.88      1.73 o
   0  -5  12        1.42        2.36      1.16 o
   1  -5  12       22.53       24.95      2.39 o
   2  -5  12        0.85        0.88      0.74 o
   3  -5  12        2.46        2.55      0.87 o
  -3  -4  12        3.47        3.66      1.68 o
  -2  -4  12        0.64        0.49      1.03 o
  -1  -4  12        2.11        1.54      0.78 o
   0  -4  12        1.86        1.20      0.88 o
   1  -4  12        1.16        0.51      0.75 o
   2  -4  12       11.21       10.28      1.50 o
   3  -4  12        5.87        5.38      0.81 o
  -4  -3  12        0.00        0.45      0.99 o
  -3  -3  12       13.73       12.66      1.62 o
  -2  -3  12       18.67       20.01      2.39 o
  -1  -3  12        2.86        3.16      0.86 o
   0  -3  12        1.18        1.02      0.89 o
   1  -3  12       75.60       75.44      4.33 o
   2  -3  12        1.38        1.23      0.60 o
   3  -3  12        0.50        0.53      0.50 o
  -4  -2  12       12.68        9.49      1.56 o
  -3  -2  12        3.67        2.78      1.01 o
  -2  -2  12       12.23       13.17      1.44 o
  -1  -2  12       26.74       28.78      1.49 o
   0  -2  12        0.95        0.47      0.59 o
   1  -2  12       16.93       15.56      1.32 o
   2  -2  12       11.59       12.69      1.55 o
   3  -2  12        1.42        1.62      0.73 o
  -4  -1  12        0.97        0.18      0.80 o
  -3  -1  12       24.40       25.66      1.96 o
  -2  -1  12        0.44        0.74      0.73 o
  -1  -1  12        0.01       -0.19      0.51 o
   0  -1  12       13.56       14.47      1.86 o
   1  -1  12        0.69        1.36      0.81 o
   2  -1  12        6.70        6.98      1.12 o
   3  -1  12       67.70       69.39      3.35 o
  -5   0  12        0.49        0.80      0.98 o
  -4   0  12        0.75        1.27      0.84 o
  -3   0  12        3.40        4.44      1.01 o
  -2   0  12       35.93       42.68      2.22 o
  -1   0  12       43.29       42.11      2.02 o
   0   0  12       33.14       33.44      2.66 o
   1   0  12        0.78        0.21      0.66 o
   2   0  12       83.52       76.79      3.84 o
  -5   1  12       11.55       13.36      2.15 o
  -4   1  12        6.89        7.14      1.87 o
  -3   1  12        9.71        8.90      1.21 o
  -2   1  12        2.10        1.24      0.64 o
  -1   1  12        4.20        6.03      1.70 o
   0   1  12       19.18       19.15      2.02 o
   1   1  12       88.50       73.43      3.94 o
   2   1  12       42.89       45.32      2.72 o
  -5   2  12       30.44       30.78      1.69 o
  -4   2  12       14.32       15.39      1.12 o
  -3   2  12       32.30       31.81      2.14 o
  -2   2  12      164.32      176.21      5.55 o
  -1   2  12       28.50       29.78      1.59 o
   0   2  12       44.59       40.33      2.81 o
   1   2  12       15.46       17.53      1.75 o
  -4   3  12        1.41        1.71      0.62 o
  -3   3  12        0.47        1.63      0.50 o
  -2   3  12        7.21        7.35      1.14 o
  -1   3  12       67.76       65.00      2.55 o
   0   3  12       83.23       76.57      4.15 o
   1   3  12        3.99        5.48      1.12 o
  -4   4  12       57.33       67.98      2.32 o
  -3   4  12       16.42       15.69      1.05 o
  -2   4  12       33.55       36.50      2.17 o
  -1   4  12       67.11       79.73      4.40 o
   0   4  12       93.21       99.89      5.01 o
  -3   5  12        1.38        3.09      0.65 o
  -2   5  12        7.42        7.43      0.80 o
  -1   5  12       14.62       13.46      1.78 o
   0  -6  13       24.25       28.09      3.06 o
   1  -6  13       11.82       12.42      2.03 o
   0  -5  13        2.11        2.14      1.24 o
   1  -5  13        0.12       -0.52      0.75 o
   2  -5  13       77.77       83.21      4.79 o
  -3  -4  13        0.46        2.08      1.47 o
  -2  -4  13        2.47        2.05      1.30 o
  -1  -4  13        1.47        1.56      1.19 o
   0  -4  13       94.51       96.91      5.58 o
   1  -4  13       87.96       98.59      5.48 o
   2  -4  13       15.38       18.65      1.49 o
  -3  -3  13        2.33        1.33      1.01 o
  -2  -3  13        6.41        4.40      1.08 o
  -1  -3  13       18.08       19.49      1.76 o
   0  -3  13      460.82      464.28     13.13 o
   1  -3  13       53.81       54.44      2.59 o
   2  -3  13       51.22       47.92      2.28 o
  -4  -2  13        3.16        3.54      1.21 o
  -3  -2  13       29.57       24.66      2.10 o
  -2  -2  13       16.16       18.37      1.70 o
  -1  -2  13        0.09        0.68      1.02 o
   0  -2  13        1.94        0.70      0.75 o
   1  -2  13        5.36        5.66      0.96 o
   2  -2  13       12.40       15.48      1.74 o
  -4  -1  13        2.35        0.82      0.97 o
  -3  -1  13       36.52       33.00      2.30 o
  -2  -1  13       15.23       14.83      2.23 o
  -1  -1  13        3.50        3.12      1.29 o
   0  -1  13       11.94       11.20      1.78 o
   1  -1  13       31.05       31.14      2.51 o
   2  -1  13       38.58       39.19      2.61 o
  -4   0  13        4.32        3.62      2.29 o
  -3   0  13       24.08       26.41      2.03 o
  -2   0  13        0.00        0.47      0.63 o
  -1   0  13        7.40        9.65      1.79 o
   0   0  13      109.78      111.61      5.74 o
   1   0  13       22.64       26.83      2.27 o
   2   0  13       96.78      107.02      5.02 o
  -4   1  13        1.09        1.51      0.96 o
  -3   1  13       28.60       26.55      1.95 o
  -2   1  13        5.91        6.25      1.03 o
  -1   1  13        2.95        5.44      1.41 o
   0   1  13        0.23        0.22      0.69 o
   1   1  13        1.47        0.81      0.74 o
  -4   2  13       15.10       16.58      1.67 o
  -3   2  13      204.44      210.97     12.30 o
  -2   2  13        0.23        1.22      0.64 o
  -1   2  13        9.05        5.80      1.36 o
   0   2  13        8.81        4.58      1.18 o
   1   2  13       14.24       14.28      1.68 o
  -4   3  13       39.00       38.38      2.26 o
  -3   3  13       60.03       57.66      4.05 o
  -2   3  13       14.58       14.00      1.89 o
  -1   3  13       30.46       40.00      2.97 o
   0   3  13        5.86        3.19      1.07 o
  -3   4  13       11.63        9.01      1.16 o
  -2   4  13       41.43       39.76      2.04 o
  -1   4  13       13.32       14.47      1.90 o
   0  -5  14       16.55       13.21      2.23 o
   1  -5  14        0.17       -0.11      0.92 o
   0  -4  14       26.12       28.68      2.97 o
   1  -4  14       19.97       17.69      1.62 o
  -3  -3  14       12.28        9.04      1.60 o
  -2  -3  14        4.44        5.04      1.73 o
  -1  -3  14       20.85       22.86      1.99 o
   0  -3  14       40.80       37.22      2.33 o
   1  -3  14        0.10        0.76      0.67 o
  -3  -2  14       14.47       11.47      1.60 o
  -2  -2  14        2.26        1.71      1.20 o
  -1  -2  14       78.01       72.23      4.79 o
   0  -2  14        1.99       -0.88      0.88 o
   1  -2  14       32.51       31.35      2.71 o
  -3  -1  14       15.97       13.32      1.61 o
  -2  -1  14        8.88        9.46      1.32 o
  -1  -1  14       18.64       13.56      2.14 o
   0  -1  14       18.32       18.83      2.31 o
   1  -1  14        1.06        1.57      0.87 o
  -4   0  14        0.06        0.30      0.95 o
  -3   0  14        4.12        4.59      1.30 o
  -2   0  14        4.22        4.98      1.05 o
  -1   0  14        2.98        4.19      1.41 o
   0   0  14        6.85        6.38      1.42 o
   1   0  14        9.24       10.45      1.60 o
  -4   1  14       27.38       28.45      4.80 o
  -3   1  14        9.35        8.62      1.94 o
  -2   1  14       12.98       12.38      1.33 o
  -1   1  14       44.55       44.00      3.39 o
   0   1  14        0.66        0.00      0.75 o
  -3   2  14        0.14       -0.21      0.68 o
  -2   2  14       20.46       18.08      1.52 o
  -1   2  14        2.50        3.38      1.26 o
   0   2  14        9.73       10.18      1.62 o
  -3   3  14       44.94       50.42      2.56 o
  -2   3  14        5.98        8.27      1.71 o
  -1   3  14        4.56        3.33      1.23 o
  -1  -4  15        3.01        3.43      1.69 o
   0  -4  15       48.26       49.57      4.00 o
  -2  -3  15        5.01        4.06      1.77 o
  -1  -3  15        0.85        0.31      1.26 o
   0  -3  15       22.98       20.22      1.90 o
  -2  -2  15        1.22       -0.22      1.16 o
  -1  -2  15        1.61        2.72      1.50 o
   0  -2  15        0.66        1.04      1.17 o
  -3  -1  15       18.94       20.87      1.99 o
  -2  -1  15        2.93        2.18      1.28 o
  -1  -1  15       37.70       44.00      3.68 o
   0  -1  15        0.28        0.39      0.99 o
  -3   0  15        0.77        0.71      1.78 o
  -2   0  15        7.30       10.27      2.11 o
  -1   0  15        2.98        1.14      1.13 o
   0   0  15       15.93       12.03      1.92 o
  -2   1  15       21.59       22.33      2.71 o
  -1   1  15       73.27       73.36      4.71 o
 
